# Supplementary material for: Peculiar features of the plastids of the colourless alga Euglena longa and photosynthetic euglenophytes unveiled by transcriptome analyses
Source: Sci Rep. 2018 Nov 19;8:17012. doi: 10.1038/s41598-018-35389-1 (PMC6242988; doi:10.1038/s41598-018-35389-1)
Supplement: Supplementary file 2 — Supplementary Tables [file 41598_2018_35389_MOESM2_ESM.xlsx]

## Sheet: cover
Peculiar features of the plastids of the colourless alga Euglena longa and photosynthetic euglenophytes unveiled by transcriptome analyses
Kristína Záhonová, Zoltán Füssy, Erik Birčák, Anna M. G. Novák Vanclová, Vladimír Klimeš, Matej Vesteg, Juraj Krajčovič, Miroslav Oborník, Marek Eliáš
SUPPLEMENTARY TABLES

## Sheet: Table S1
Table S1: List of PCR primers used in this study.
Product	Contig	Primer name	Sequence (5' - 3')
spliced leader	-	SL	ACTTTCTGAGTGTCTATTTTTTTTCG
FNR; ferredoxin-NADP+ reductase	Contig6985	FNR_F	ACAACAGTGGTTTTCCATGC
		FNR_R	ACAAGGACCTTTTTCCGACT
GAPDH; glyceraldehyde- 3-phosphate dehydrogenase	Contig13509	GAPDH_F	ATTGGACGTATGGTGTTCCA
		GAPDH_R	GGAGCGGAGATGATAACCTT
GPD; glycerol-phosphate dehydrogenase	Contig37534	GPD_F	GTCTTCAGCTGAGTCCCAAC
		GPD_R	GTCAGCAAGGTGTTGTTCTC
PRX; peroxiredoxin	Contig2537	PRX_F	CTTTGCCTATGTCCCTTCCA
		PRX_R	GTTGGGGTGAAGAAACGATG
PGK; phosphoglycerate kinase	Contig63646	PGK_F	TTCGTGTGGATTTCAACGTC
		PGK_R	ATGAGCTTGCCCAAATGTTC
RAN GTPase	Contig652	RAN_F	GGGACTGGCAAAACAACATT
		RAN_R	GATGTAGTAGCCATCTCGCA
RPOD; RNA polymerase sigma factor	Contig40574	RPOD_F	ATGACGGAGTTTCGCAAGTA
		RPOD_R	GACTGCTGGACACAAACATC

## Sheet: Table S2
Table S2: Plastid-encoded and photosynthesis-related proteins and their presence in the E. longa transcriptomic data.
Pathway	Annotation	E. gracilis	E. longa
Plastid-encoded proteins in E. longa
RuBisCO	rbcL; ribulose-1,5-bisphosphate carboxylase/oxygenase large subunit	NP_041936	NP_074963	Contig1032
Translation	tufA; elongation factor Tu	NP_041900	NP_074999	Contig431
	rpoA; RNA polymerase alpha subunit	NP_041930	NP_074977	-
	rpoB; RNA polymerase beta subunit	NP_041951	NP_074962	Contig16486+Contig17561+Contig16832+Contig60034 (incomplete)
	rpoC1; RNA polymerase beta' subunit	NP_041950	NP_075007	Contig60388+Contig16634 (incomplete)
	rpoC2; RNA polymerase beta'' subunit	NP_041949	NP_075006	Contig60392+Contig60669 (incomplete)
Ribosomal proteins	ribosomal protein L2	NP_041913	NP_074985	Contig16052
	ribosomal protein L5	NP_041920	NP_074965	Contig14633
	ribosomal protein L12	NP_041932	NP_074993	-
	ribosomal protein L14	NP_041919	NP_074990	-
	ribosomal protein L16	NP_041918	NP_074989	-
	ribosomal protein L20	NP_041903	NP_074979	-
	ribosomal protein L22	NP_041915	NP_074980	-
	ribosomal protein L23	NP_041935	NP_074982	-
	ribosomal protein L32	NP_041935	NP_074964	Contig37835
	ribosomal protein L36	NP_041922	NP_074967	Contig14633
	ribosomal protein S2	NP_041924	NP_074969	Contig60226 + Contig17069
	ribosomal protein S3	NP_041916	NP_074987	-
	ribosomal protein S4	NP_041947	NP_075002	Contig68004
	ribosomal protein S7	NP_041901	NP_074998	Contig15894
	ribosomal protein S8	NP_041921	NP_074966	Contig14633
	ribosomal protein S9	NP_041933	NP_074972	Contig15861
	ribosomal protein S11	NP_041948	NP_075005	Contig13796
	ribosomal protein S12	NP_041902	NP_074973	Contig1066
	ribosomal protein S14	NP_041923	NP_074968	Contig14633
	ribosomal protein S19	NP_041914	NP_074986	-
Other	roaA	NP_041917	NP_074988	-
	ycf13	NP_041894	NP_075000	-
	hypothetical protein AsloCp10	-	NP_074970	-
	hypothetical protein AsloCp11	-	NP_074971	Contig15814
	hypothetical protein AsloCp14	-	NP_074974	-
	hypothetical protein AsloCp15	-	NP_074975	Contig15888
	hypothetical protein AsloCp16	-	NP_074976	Contig17306 + Contig61896
	hypothetical protein AsloCp18	-	NP_074978	-
	hypothetical protein AsloCp21	-	NP_074981	-
	hypothetical protein AsloCp23	-	NP_074983	-
	hypothetical protein AsloCp24	-	NP_074984	-
	hypothetical protein AsloCp31	-	NP_074991	-
	hypothetical protein AsloCp32	-	NP_074992	-
	hypothetical protein AsloCp34	-	NP_074994	-
	hypothetical protein AsloCp35	-	NP_074995	-
	hypothetical protein AsloCp36	-	NP_074996	-
	hypothetical protein AsloCp37	-	NP_074997	-
	hypothetical protein AsloCp41	-	NP_075001	Contig420
	hypothetical protein AsloCp43	-	NP_075003	Contig14478/Contig68004
	hypothetical protein AsloCp44	-	NP_075004	Contig732
Plastid-encoded proteins in other euglenophytes
chlorophyll synthesis	chlI; Mg-protoporyphyrin IX chelatase	NP_041888	-
photosystems	psaA; photosystem I P700 chlorophyll a apoprotein A1	NP_041906	-
	psaB; photosystem I P700 chlorophyll a apoprotein A2	NP_041907	-
	psaC; photosystem I subunit VII	NP_041934	-
	psaI; photosystem I subunit VIII	AKL79030 (Euglena viridis)	-
	psaJ; photosystem I subunit IX	YP_002720092	-
	psaM; photosystem I subunit XII	NP_041896	-
	ycf4; photosystem I assembly protein	NP_041899	-
	psb30; photosystem II protein	AKL82351	-
	psbA; photosystem II P680 reaction center D1 protein	NP_041895	-
	psbB; photosystem II CP47 chlorophyll apoprotein	NP_041946	-
	psbC; photosystem II CP43 chlorophyll apoprotein	NP_041892	-
	psbD; photosystem II P680 reaction center D2 protein	NP_041889	-
	psbE; photosystem II subunit V	NP_041908	-
	psbF; photosystem II subunit VI	NP_041909	-
	psbH; photosystem II protein H	NP_041944	-
	psbI; photosystem II protein I	NP_041904	-
	psbJ; photosystem II subunit X	NP_041911	-
	psbK; photosystem II protein K	NP_041898	-
	psbL; photosystem II subunit XII	NP_041910	-
	psbN; photosystem II protein N	AKL82399	-
	psbT; photosystem II protein T	NP_041945	-
	psbZ; photosystem II protein Z	AKL82386	-
cytochrome b6/f	petB; cytochrome b6	NP_041942	-
	petG; cytochrome b6/f complex subunit V	NP_041905	-
ATPase	atpA; F-type H+-transporting ATPase CF1 subunit alpha	NP_041928	-
	atpB; F-type H+-transporting ATPase CF1 subunit beta	NP_041941	-
	atpE; F-type H+-transporting ATPase CF1 subunit epsilon	NP_041940	-
	atpF; F-type H+-transporting ATPase CF0 subunit b	NP_041927	-
	atpH; F-type H+-transporting ATPase CF0 subunit c	NP_041926	-
	atpI; F-type H+-transporting ATPase CF0 subunit a	NP_041925	-
Other	ycf65; plastid and cyanobacterial ribosomal protein	AKL78975 (Euglena viridis)	-
	mat5; maturase	YP_009144872 (Euglenaria anabaena)	-
Nucleus-encoded proteins necessary for photosynthetic apparatus
chlorophyll synthesis	bchD; magnesium chelatase subunit D	GDJR01070743	-
	bchH; magnesium chelatase subunit H	GDJR01094791	-
	bchI; magnesium chelatase subunit I	GDJR01042428	-
	chlM; magnesium-protoporphyrin O-methyltransferase	GDJR01011707	-
	acsF, chlE; magnesium-protoporphyrin IX monomethyl ester (oxidative) cyclase	GDJR01015897	-
	bchG; chlorophyll/bacteriochlorophyll a synthase	GDJR01040486	-
	bchG; chlorophyll/bacteriochlorophyll a synthase	GDJR01026984	-
	DVR; divinyl chlorophyllide a 8-vinyl-reductase	GDJR01023734	-
	por; protochlorophyllide reductase	GEFR01006646	-
	por; protochlorophyllide reductase	GDJR01059806	-
photosystems	light-harvesting complex I chlorophyll a/b binding protein 1	GEFR01014903	-
	light-harvesting complex I chlorophyll a/b binding protein 2	GDJR01048456	-
	light-harvesting complex I chlorophyll a/b binding protein 2	GEFR01025906	-
	light-harvesting complex I chlorophyll a/b binding protein 2	GEFR01009693	-
	light-harvesting complex II chlorophyll a/b binding protein 1	GDJR01074337	-
	light-harvesting complex II chlorophyll a/b binding protein 1	GDJR01059671	-
	light-harvesting complex II chlorophyll a/b binding protein 1	GDJR01067079	-
	light-harvesting complex II chlorophyll a/b binding protein 1	GEFR01011072	-
	light-harvesting complex II chlorophyll a/b binding protein 1	GEFR01019838	-
	light-harvesting complex II chlorophyll a/b binding protein 1	GDJR01073855	-
	light-harvesting complex II chlorophyll a/b binding protein 1	GEFR01007056	-
	light-harvesting complex II chlorophyll a/b binding protein 2	GDJR01073863	-
	light-harvesting complex II chlorophyll a/b binding protein 2	GEFR01018054	-
	light-harvesting complex II chlorophyll a/b binding protein 2	GDJR01073860	-
	light-harvesting complex II chlorophyll a/b binding protein 3	GDJR01067080	-
	light-harvesting complex II chlorophyll a/b binding protein 3	GDJR01005273	-
	light-harvesting complex II chlorophyll a/b binding protein 3	GDJR01005432	-
	light-harvesting complex II chlorophyll a/b binding protein 3	GEFR01032023	-
	light-harvesting complex II chlorophyll a/b binding protein 3	GDJR01048455	-
	light-harvesting complex II chlorophyll a/b binding protein 4	GEFR01021489	-
	light-harvesting complex II chlorophyll a/b binding protein 5	GDJR01059673	-
	light-harvesting complex II chlorophyll a/b binding protein 7	GDJR01012382	-
	light-harvesting complex II chlorophyll a/b binding protein 7	GDJR01012385	-
	psaD; photosystem I subunit II	GEFR01012298	-
	psaD; photosystem I subunit II	GDJR01033694	-
	psaE; photosystem I subunit IV	GDJR01013189	-
	psaF; photosystem I subunit III	GEFR01010341	-
	psb27; photosystem II Psb27 protein	GDJR01013503	-
	psb27; photosystem II Psb27 protein	GDJR01026382	-
	psb28; photosystem II 13kDa protein	GDJR01024129	-
	psbO; photosystem II oxygen-evolving enhancer protein 1	GDJR01015811	-
	psbO; photosystem II oxygen-evolving enhancer protein 1	GEFR01015765	-
	psbP; photosystem II oxygen-evolving enhancer protein 2	GDJR01025584	-
	psbP; photosystem II oxygen-evolving enhancer protein 2	GDJR01026458	-
	psbP; photosystem II oxygen-evolving enhancer protein 2	GDJR01044623	-
cytochrome b6/f	petA; apocytochrome f	GDJR01005974	-
	petC; cytochrome b6-f complex iron-sulfur subunit	GEFR01005232	-
	petD; cytochrome b6-f complex subunit 4	GDJR01017999	-
	petJ; cytochrome c6	GDJR01031130	-
ATPase	atpF; F-type H+-transporting ATPase CF0 subunit delta	GDJR01026596	-
	atpA; F-type H+-transporting ATPase subunit alpha	GDJR01094271	-
	atpG; F-type H+-transporting ATPase subunit gamma	GDJR01052583	-
	atpG; F-type H+-transporting ATPase subunit gamma	GDJR01041882	-

## Sheet: Table S3
Table S3: Various nucleus-encoded plastid-targeted euglenophyte proteins discussed in the study.
Where applicable, the presence of a SL in their transcripts and the N-terminal extension characteristics of the encoded proteins are indicated for the E. longa orthologs. Pink cell marks sequence where number of transmembrane domains was determined by visual inspection of the hydrophobicity plot.
						Features of E. longa sequence
Pathway	Annotation	E. gracilis	Eut. gymnastica NIES-381	Eut. gymnastica-like CCMP1594	E. longa	SL presence	Number of TMD (TMHMM)	SP length (PrediSi)	SP length (PredSL)	TP (MultiLoc2)	Presequence type	Nucleotide sequence	Protein sequence
RuBisCO assembly proteins
	GroEL	GDJR01052570	CAMNT_0046472727	CAMNT_0000687505	Contig2201	+	2	28	28	pt: 0.5	1	CCCTGGGTTCACTCACTCACATACGCGCACACACACACTTCTTCATGCAATCACAGTTCATGGCAAATCCCACTGCCAGTCTTTGAATGATAACAGTGGTGAAAAAACAGCAACAACAACACATGTGCCAGGTCCAAAGATCCCTGTGTGGGGCACACTGCAGTGTCACCCCACAAAGGGTTCCCACTTGTTAGTGCTCTCAGTTGGTGGATCCACAGAAATGGGTGCCCTCTCCACGCTCTGAAGAGGCCACACCAGGAGATGCAAACCAGTTGCACCACTGAACTCCACCTCAACACTTCATCAACCATCCATCATGGGGGAACAAGGGGGCTCAAATGCGGCCTGTGGGGCCAGAAGTCAGTTTACAGCGTAAACGAGGAGTCTGCTGGGTTTGGT…	MLAANSRKIWSWGLVASALAILAVGALSATPADFTELLANTQMSKPIQMPAVANSPSRMGSLHRAMPYTVAGSPKLDELYATASTPVKSRGPWVPIAFTALVSSVALMVAAFHQRRKKAVAVAAIAGSKWNFPMYSAIQPPISRRTTTTCHAAKEIIFNETGEALKRMQAGVDKLSSCVGVTLGPKGRNVVLESNYGAPKIVNDGVTIAREIDLQDPVEAIGAKLVRQASQKTNDQAGDGTTTAIILSHAFITEGMKIVAAGANPVQLTRGMEKTVAHLVQELKKLSKEVEDNELAYVASVSAGGNIEVGEMISKAMARVGRRGVITMEESRGVDNDMYVVEGMQFERGFMSPYFVTDAERNLVHYDNARLLLVDMKITSARDVVNVLELSLQEGFPLI…
	GroES	GDJR01021564	CAMNT_0046482005	CAMNT_0000709679	Contig49551	+	2	37	37	mt: 0.57 (pt: 0.39)	1	CCGTGGAGAAGGGGAAACGAACTTGGAAAAAAAAATGCGGACTTGGCAGAGGAGCCCGAGGGAGAGGTGTGCGTTGTGTGTGCGGCCGGTGGCTGGAAAGGATGTGGGGGAGTCGAACTGCTGCAGCAGCTGACTCCTGAATTCCTGACCACCGGGTCAGCAACGCAGGTGCAACGCGGACGTGTGCAAAGACAGGAGAGAAGCAGCAGCGGTGCGAGGGGAGGAGGGGGCTCAGAGCACCCCAAGGATTTCGCTCTCGGCCACACACACGTACTCCGGACCTCCTGGGGTGGGAAGCTTGTCCCCGGCGTACTTGGAGAAGAGCACCTTCTGTCCAGGCAGCACTGTTAAGGCATGGAACTGACCATTGGAGTCGGTCCACCCACCACCGACAGCAAC…	MSPVLYGAVGRPAIPPQPRSALPLLAAGALCAGALLGVVLSSADPTSLFTSPSLTAPRHATLAVSRAHRGHGPFTEPIRTVPDTTANAVEALHAEVSAQDETADQALPSTATAFWWALLAGCAGAMLSAMAGLFAKPQRPKSSSVHAVPLAMVAASGAHDYAGDLKKLTPLRDLVLVRVAPMEGTTTGGLVLPDVMQTKPTSGDVVAVGPKVSELKGEECILYSKFGVNLTELEVGGQAHVLIREADIIGVLPRSPASSKDTPELKPLLDKVLVRKDAEPTNKLSGLILQAADADAKYITGEVVAVGGGWTDSNGQFHALTVLPGQKVLFSKYAGDKLPTPGGPEYVCVAESEILGVL
	RAF; RuBisCO assembly factor	GDJR01071479	CAMNT_0046511335	CAMNT_0000682735	Contig14750	+	2	-	46	pt: 0.55	1	CAAGAACAGAACAGCATGCGAGCTGTGAGGATCGAACTCACGACCTTAGGATTATGAGACCTACGCGCTACCGACTGCGCCAAGCTCGCGGTGATCGTTAAGCGACTCCGTCACACACAGTGTTTGAATGGTTAGGCTTCAATCAACAGTGTCAATTCTGGGTGGCAGAATTGCCAACACCACCCGTCCATGCACCTTCCAATCTCCGGAGGCCAGTGCGACGCCTCCGCAAATCACCTTTATGACACCAGTGGTTCCGAGCAAAGCGCCGCGCTTTGCTGCGATGTAGAAATGCTCCGCAGTCGGCACCACGCTGCCCACGCTCACAAGCAACATGGAAGGGCCGGTGGTGGTGGCCAGTGAAGAGCAGTCTGGAACATCATGGGGGTCAGTTGCCTC…	MGPSLDPAVHPLCSTGRVSERSQGVVLIAMFVFAGAFCSLWWGGTASDPTHWWVAPSSQTTLPAQAVVHSPVRSISGRAVSIPLRATPQSPRLGEDSPSSSWLRLGNVLLLPLCACVGGLVVAAQQQLQRWASSSPVTIAMAQVNAVRGGPGRVANFGGMPLVPGPPAGDVNVSFPPQQHSSPHEPSFLHQPSSPQQPETIRKRSSLIIPNRQDPEMQPSAGQTQDDSGPVVPIDGLLPEISNSYDGTTYMPPSKCAAEGLSVDEMLAIIRTGSKAWFEVSPYIESLMRLGTSPKRIFEETGISPLQQSLWHVQSFVYESLASNPTFPRNKLAYFNTPKQTILRELRDLTDDERPRAAEYCVDHKLSETEVQELASSYKLVSLFHQKTQGFTDHPGDRL…
Protein import
	SPP; stromal processing peptidase	GDJR01056877	CAMNT_0000696773	CAMNT_0046463941	Contig37280	+	2	-	-	pt: 0.51	1	ATTTTTTTTCGGATCGCTGCGTCTGCCGCCATGTCTCTGTCCCGCCGAGAGCCAGGGGTCTCCTCCACACGGCTGGTCACCTGCAATCCCACAGACGAGCCCGTGGGGTTCAACAACCCCCTTCGTATGGACTACGCCACCATTCCCATGGAGCCACAGCCTTTGCAGGCAACAGACTCTTGGATGGCACTCCTGCTCCGTGGACAAGTCGCGATCTGTGCCGTGGTGGTGGTGTTCACGGGGTACTCCCTGGTGGCTGAGGCATGGACCGAGCGGCAGCTTTTCACCCCCCCTGCCAGCCGCGCCCTCCCAGGCACTCTGCACGTCCCGCACAGGGGGCATGCCACAGTGGTCCCTGTCTCGCAGCCCCATCTGCGGCCGTATCCCCTGACTGTGGAG…	MSLSRREPGVSSTRLVTCNPTDEPVGFNNPLRMDYATIPMEPQPLQATDSWMALLLRGQVAICAVVVVFTGYSLVAEAWTERQLFTPPASRALPGTLHVPHRGHATVVPVSQPHLRPYPLTVERPFSLGGGNLAFPQLPQTGIWGWLSRSFRGPLRMYLILTCLRLLFTLALVIYQAIQAKRGEAPAQQRAQCVPGDLPVNPSLRTGVLKNGLRYYILPNPTPPGKFEAHLEILSGSAHELESQQGMAHLLEHVAWMGSTKRQVMSGTGSKANAYTDFHHTVFHASCPTLLKQDNHKLKPMLPVALDALADVMMTKVTTGRLEKERAVVLSEASMVNTMEYRIEIQILSELHKENRISRRFPIGQIPMIKGWTTAQVQQYHDVHYRPDNAVLYVVGDID…
TOC/TIC	Tic21	GEFR01016017	CAMNT_0000676637	CAMNT_0046487159	-
	Tic32	GDJR01054911	CAMNT_0000686015	CAMNT_0046448055	Contig36422	+	1	32	32	pt: 0.13 (mt: 0.02)	2	TCTATTTTTTTTCGGTGCGCTTTACCCACATTGCTGACATGTCCCCATCGACATATGACCAGCATAGAATCGTTGTGCTGGCGGCCACTGCAACTGCTGCAGCGTTTGCCGTGTGGATGCTGAGAACTGCTGGAAAGGATGACACAAAGCACAGCCGTCGGGAGGGGGTTGCCAAGGCCATGGTTCGCTACCTGTTCTCCTGTGCTGGACCCTCTGGCTACAGCAGCGCCACTACAGCGGAGCGTGTGGCTAGCGACTTTGGAGCAGCTGCACAGGGCAAGGTGACAGTGGTGACAGGCTGCACAGGCGGCATTGGGAAGGAGACGGCCCTCCAACTCAGTGCACAGGGGGCCACGGTGGTGATGGCCTGCCGGGACGTGGCGAAGATGCGCCAGGCAG…	MSPSTYDQHRIVVLAATATAAAFAVWMLRTAGKDDTKHSRREGVAKAMVRYLFSCAGPSGYSSATTAERVASDFGAAAQGKVTVVTGCTGGIGKETALQLSAQGATVVMACRDVAKMRQAAADIREKVPQAVIHELELDLASQQSVKRFVANFAALKLPCHILINNAGIMACPLMHTEDGFERQLGVNHLGHFALTNLMVPFLRAVPSRVVNVASEAHRVAYMPEGIRLDDLSGEMKYSQTGAYGQSKLANMLHARELNRRFAAAGIATTAYSVHPGVIDTDLWRHQSALVNAIVRPIMTSFGKSIPQGAATTVFCALAPDLEPGYYYDCNLGHASHPSFRKDLELATKLWDVSVELTGTNINTKPC*
Tic55 family	chlorophyllide a oxygenase	GDJR01040308	CAMNT_0000681253	CAMNT_0046511451	-
	other Tic55-family homolog	GDJR01016787	-	-	-
	other Tic55-family homolog	-	CAMNT_0000694777	CAMNT_0046463291	-
Tat machinery	TatA	GDJR01042598 + GDJR01042595	CAMNT_0000734055	CAMNT_0046447615	-
	TatC	GEFR01006432	CAMNT_0000708659	-	-
SRP/Alb3	Alb3A	GDJR01066772	CAMNT_0000733019	CAMNT_0046480265	-
	Alb3B	GDJR01012852	CAMNT_0000707261	CAMNT_0046455977	-
SEC translocase	SecA	GDJR01053281	CAMNT_0000727785	CAMNT_0046513559	Contig38348 + Contig44213 + Contig15849 + Contig40203 + Contig16082 + reads	+	1	51	51	pt: 0.93	2	ATTTTTTTTCGCGATGTGCTTATTTGCTCTTGTTTTTTTTACTTTTCTTGCATCTTTGGGTGATGGATGAGATTTGACGCATTTCACACACCAATGGATGTTTCTTTGTTTTCTGACGAGGATGCATGTGACTCAAGGAGCAGATCAAGGCTTCAGATTTTGAGCATCATTTCTTTGGTTTTGTTTGTGGGAATCAGTTATTTCTTTCCATCCCAAGGTGCATCCAATGTTCAGGGGTTCATCACACCCACAGTTGCACACAGATTGGGGACAAGGGCGTTGCTCCGTATATCCCAATCGCAACAAGAAGATTCTCTGATCCCCATTGGGTCCATCACTCGGCACACCAAGCAAACAAGCTTGGCAGCTTTCAGTTTGGACAAATTCATCCGGTCTTTC…	MRFDAFHTPMDVSLFSDEDACDSRSRSRLQILSIISLVLFVGISYFFPSQGASNVQGFITPTVAHRLGTRALLRISQSQQEDSLIPIGSITRHTKQTSLAAFSLDKFIRSFNDPVEATRKQYQARIDAINRLEPAMKAQSDVQLKAKTIEFKALLHQGKALNDILPEAFAVAREAAWRVLGLRPFDVQLVGGMILHEGKVAEMRTGEGKTLVSILPAYLNALEGKGVQVVTVNDYLARRDMELNSQVHRFLGLTVGLVQANMDAEKRKQAYNADITYVTNSELGFDYLRDNLAIDTTELVQRGFHFCIVDEVDSILIDEARTPLIISGPSETPSVKYHEAAKLAASLDKEVHYTVIEKSQTVELTEEGYDTVEGMLGVKDLLDPDHQWATYVFNALRAK…
	SecY	GDJR01059810	CAMNT_0000667817	CAMNT_0046487645	Contig19915+Contig42620	+	9	-	-	pt: 0.57	2	ATTTTTTTTCGGCATGTATTCAACTTGTGAGCAATGCACAACTTTTTGAAGGACATTCATAAAAGAATGTGATTTGCAATGTTTGGCCTATTGCAACAACCATCCTATTTCTCTACACCACCACTTGTGAGTATTCCATATGTTTACCAACCATTTCCTCAATTCTCCTCCAAGCAATCAAACCCCATTGGCCTTTTTCTACCCACACCTCATCATCCATTGGTCCATCCACTACAAATACAAGGTTGGACAACCATGCAAACAGAGATGTGTGTTGCTTCAGCTCCATTTGCAGCTGTTTGTATCACAATTATTGTTGGAACCATTGTCATTTTGTTCAAGCAACAGGTGGTGAGAGACAAGGTCCTGTTGATTGATCCCCTGCTGGGCAATGTTGGG…	MFGLLQQPSYFSTPPLVSIPYVYQPFPQFSSKQSNPIGLFLPTPHHPLVHPLQIQGWTTMQTEMCVASAPFAAVCITIIVGTIVILFKQQVVRDKVLLIDPLLGNVGMKKDWKQHFAFNPQALHLATNKLSHFIWGPCGRAAQWMFSLELVHSHFRSCKGYTLLPTQPCAGDVAMLTSTGIPSEDPAVGFKDFFSGDLPKKFLTLLSLLALSRVGIYIPLPGVDVERFGGAFQSSSVLGHVDFLSGSKLSIFSLGIIPYINASIIIQLIVQLNPWLKKVQLEEGEHGRKKIKKCVHMGALVIAIIQAVGHCMYIRPYVDGFTINWLAQSVLLLVGGSMSLVWMSEHIDKLKLGNGMSLLLFVNIVSSLPASIGAAVKQALNTSIASTLGVFLGSFIALT…
	SecE	GDJR01014042	CAMNT_0000677961	CAMNT_0046452693	-
Plastid division
	FtsZ	-	-	-	-
	MinD	-	-	-	-
	MinE	-	-	-	-
	DRP5B/Arc5	-	-	-	-
	ARC3	-	-	-	-
	ARC6	-	-	-	-
	PARC6	-	-	-	-
	MCD1	-	-	-	-
	PDV1	-	-	-	-
	PDV2	-	-	-	-
Transcription
	RpoD; RNA polymerase sigma factor	GDJR01089679	CAMNT_0000669127	CAMNT_0046511517	Contig40574 corrected	+	2	52	52	pt: 0.43	1	ATTTTTTTTCGCCTTGTCACCCTTCTGCAATGTGGCATGGCCGTGCACCCCCTTGAGCTTGGTCCTCCATGCGCAAGCAGCGCTCCCTTGCTCAGGGAGGGCACAGCTGTCCAGCCTAAGCTGGCGAAGTCCGGCCGACGCCACTGGGCGTTCCTCGTCGTTGTGGTCGTCTGCCTCGCAGCCTGTCGCTCCTTCGTGGGGCGGGCGCTTCATACCTGCGCTGCGCTGCAGCCGCTGTGTCGCGTCACCGCGCTGCGTCGAGTGCATCCTGTTCTTCACATCGCGACCCCAGGGTCCAGTGGTTTGCGGCAGGCTGCCGCGTGGTCCACCACCCAGCGCAGTGCATCAACAAATCCACGGCTGGAAATGCCGTTCATGGCCCACGACTCGAGCGACCAG…	MAVHPLELGPPCASSAPLLREGTAVQPKLAKSGRRHWAFLVVVVVCLAACRSFVGRALHTCAALQPLCRVTALRRVHPVLHIATPGSSGLRQAAAWSTTQRSASTNPRLEMPFMAHDSSDQGFGAVELLGTVGFVVAAATTGACLHKQQQQLHNAPHETPSTTAHPVGDAGSSLQVVYTMSEASPQHLNTDQLTIDLGMSQTWELNHEHMGPTPGDALPALPDGDFDIESELQKLQDLCNGCNALLVMNPLVALSQRREALKQERRERRANEVAEKKVKKEEERAKKQAKKQEERAKRRELAKMTRRMKRGMVTIKKKRVRVRKRKQRYEEVNGLMTEFRKYWLLEETFQDMRVALDRMPTPKEWFEETGVTATDFLALRERGNCIKGELFDLHRPFVI…
	Rho factor	GDJR01059199 + reads	CAMNT_0000666991 + reads	CAMNT_0046467133 + reads	Contig4079	+	2	-	49	mt: 0.93 (pt: 0.06)	1	ATTTTTTTTCGATGTGGACCCTGGAACAGCGCCCCCATGAGTTCTGTGGGGCCGCTGGATCCAGCAGGTCAGAGGGCGGCGGCGAGGCTGAGGGGTGCAAAAGGCCTGTGATTGTGGGCGTCCTCTGCCTGCTTGTGGCCACAATCTCGTTGTGGTGCAACATTTTCCCCCACCGCCTCGCCCTGTGGAGTCACGCCTCAAAGGCAAGGCTAGCAGTCCCCACCACGACCGGATTTTCGGCCACCCCCGTCCCAACGGTGGCCATTCATCACACCATCAGACAGCCAATCGCTGCAGCCCCCCAGCATCCTGTTGGCCACGTTGAACGCCCATCGACTGGGCACGTACAGCCTGGCAGCGGCCAGTGGCATTGGCCGCTCCTCGTGGCTGCTCTTGTGG…	MWTLEQRPHEFCGAAGSSRSEGGGEAEGCKRPVIVGVLCLLVATISLWCNIFPHRLALWSHASKARLAVPTTTGFSATPVPTVAIHHTIRQPIAAAPQHPVGHVERPSTGHVQPGSGQWHWPLLVAALVAVLALGFGRWRTPHPSWPMAALLEVDAPVETNAALAVEVPKKPRGRPASQSARTRASIPKSILVQELKGKSLEELRSLALEMRVEAVQEMLVAQDFIVAILKKQAANGGSIIGSGVVDMDEEGRGFLRLPENSYIPGPDDIYVPAEFVRMYKLRTGDTVTGTIRPAKSYERHATLLTIQEINFEDPEEHKKCIPFDDLTPIFPSRRLVLENGQQELLPRVVDLVTPVGMGQRALIVAPPRTGKTVIMQAIANSIAENHPNVNLIVLLIDE…
Other
	superoxide dismutase + solute carrier fusion protein	GDJR01071692	-	-	Contig36	+	3	37	37	mt: 0.6 (pt: 0.3)	1	ATTTTTTTTCGATCCCCTTTGCATGGAGCCAAGTGCATTGTGCTTCGACAGTGGGCAATCGGCCTTGACTGGCCACGGACCCTTCTGGAAACTGCTTGTTGTGGGCGCTCTTTGGGTGGCCCTGGCAGCTGCCGTGCCCTGGTGCCCCGCACCCCTTTCCACTTACCACAGCAGCACTCCCATCAGGCCCCTCGAGGTCCAGCGACTACATTCATTGGCATCGGGTGTGACCGGATCCACACCTCGGGTCACTTCCCCACATGCTGTGTACTGGCTGCAGCCAGCAGCTGGCCGAGCCGGAGGTTTGGTGTGGCAAGCGGCGAAGGACAATACAACATTGCCAGAACGCCTTGGCTCAGGGGCATGGATGTCTGCATTGCTTGCCAGTATTGCTTGCCT…	MEPSALCFDSGQSALTGHGPFWKLLVVGALWVALAAAVPWCPAPLSTYHSSTPIRPLEVQRLHSLASGVTGSTPRVTSPHAVYWLQPAAGRAGGLVWQAAKDNTTLPERLGSGAWMSALLASIACLGTALGAAFLCSRQALRPSQLVPPPVALLPLLSKLSDAIELPPLPYDHHALEPHISAETLHIHHGKHHRAYVARLNEMLQTAEGSGWKGKTLEDIVKGSSGSLYNQAAQVWNHNFYWRCLRPNPRSTPDEPGGTLRELIDRDFGSFSQFKEQFTAACVGHFGSGWVWLAYNNDQLTIVQGHDAENLLKDGRETLLGCDVWEHAYYIDHRHARPMYMEAWWHLVDWRFVGCNLTHAQRQHTVVALSALEDVALGSFAGALASAATMPLLTLKFCC…

## Sheet: Table S4
Table S4: Plastid aminoacyl-tRNA synthetases.
Where applicable, the presence of a SL in their transcripts and the N-terminal extension characteristics of the encoded proteins are indicated for the E. longa orthologs.
			Features of E. longa sequence
Annotation	E. gracilis	E. longa	SL presence	Number of TMD (TMHMM)	SP length (PrediSi)	SP length (PredSL)	TP (MultiLoc2)	Presequence type	Nucleotide sequence	Protein sequence
Ala-RS	GEFR01001082	Contig62267 + Contig62863 + Contig18861	-	1	27	27	pt: 0.54	2	CCGATCTGTCCTTCCTCCTGCCCACGGCCTGGATGGGTCGTGTGCCGCGGGTTGCAGAGCCCAGAGGGACGGCCGACTGCCCCAGTCCCGGCCGTGGCATCCACCCATGGGGGGCGGCATGGGCGGCGTTGGCATTGATCCTGCTCCTCGGCAGCGGAGTTGCCGCCTCCGAACTGGCACTGGCAGGGCGGTCTCATGAAGTGGCTGGGATGAAGGGTCTGGCAAGGCTGCACACCGCCCATGGCACCGGTTTCCCATGTGCAATGGTGCCGCGCCGCGCCTCTCGCAGCGTCCCAGCGCCCTTCCGGCTTGCCTCGGCGAGAGGGATGACTGCCACTACAGAAGCGCCGAGTCATCAGGGCCTTGTCCTGCTTGCTGGTGTGGCGGCCGTGGCCTCTG…	MTATAEAPSHQGLVLLAGVAAVASGLGALASQLARLPRPAVPLASLPCSAREGPPGSTVPLRRPVELRATSSASPATPAATTIGWPMDRVRKTFIDFFAQKHGHTFWPASPVAPLDDPTLLFTNAGMNQFKPLFLGIADPAVHGKLASLARAVNSQKCMRAGGKHNDLEDVGKDTYHHTFFEMLGNWSFGSYFKKEAITWAWECLTQAYGLDPSRMYVTYFGGDPSDPSVPVDEEARDLWLQFLPQQRVIPAGAKDNFWEMGDTGPCGPCTEIHYDRMGGRCVPQLVNAGDPELIEIWNIVFIQFNREEDGSLRQLPAQHVDTGMGFERIVSILQDKPSNYDTDVFTPIFDAIQEITGAPPYSGKLGVADEGNMDTAYRVVADHIRALVFAIADGAVPS…
Arg-RS	GDJR01084102	Contig37695 + reads	N-end incomplete	2	-	-	-	-	CTTTCGCAGCCCTCGCTGCGACCCTCCTCGCCTGGCAGGGGCCGTCCACTGCCGCCCTTCACGTCCTGCCGTCTCGCGCCCCAGTGGTGGCGTCCTGGGGTGCCACCACGCCCCTCGTCCGGTTCACCAATCGTTCACCGGGTGTCGAGGAACGTGGCCGCCGCTGGTGGACAGTGTTGGACGGTGCACGTGCAGGCGCCACCGCCCAGGCCACCACCCAACCCTCTCAGGCATCGCTGCCATGGCTGTCCATAAGCGCATCGCTGGGCTTCACACTGCTAACCGCCGCTGCTTTCGTGACGCATCGTTCCCGCCACCCCTCTGAAGCGGTGCTGCGACCGCTGCTGGTGAGCGTGTCTCCGTGGACGTCTGCCTCGTCAACCTCTTCAAGTGCCACCC…	FAALAATLLAWQGPSTAALHVLPSRAPVVASWGATTPLVRFTNRSPGVEERGRRWWTVLDGARAGATAQATTQPSQASLPWLSISASLGFTLLTAAAFVTHRSRHPSEAVLRPLLVSVSPWTSASSTSSSATQWPPTFSREYVACAVAATAETGSGVELLESALARAFQTAIEAAFPGVSVPVSISLGRDLANGEYQCNNAMQLTRLVKDLPNAPRSPQGVGERIAIHLPRTDFIQSTTVAPQGFINICIRKRFVSDWLLDVMKSGLRPPPQPRQRVLIDFSSPNIAKEMHVGHLRSTILGECLSRTFEFCRHDVLRVNHVGDWGTQFGMLIAHLKDIHPNFRAHPPPISDLVAFYKESKRRFDADAAFKERAQQEVVQLQGGNEASLQAWRLICEVSR…
Asn-RS	GDJR01068006	Contig64178	+	2	-	-	mt: 0.58 (pt: 06)	1	ATTTTTTTTCGCGAACTCATGGTTGGCTCCCCTCATCTCACCTTGATTTCCTCTTGGTTCGTGGTGACTATGCTACTTTTGTCAAAAAACTATGAAGCAATGATGTTTGTACGACTTCAAGAAAGAAGCACGCCAAGAGGGCGGAAGAGTGCTCAACAATTTTTGAAGAATCCCAAGGGTTTTGAGGGGAAGTTGCAACCATTGCCAACAAAATCAATGGGTCCATTTGATGTTCATCAACCTCAAAGATTGGGGCAAATTCCATTCACAATAGAACATTTTCTCACCACCCAGGAGGAACAAAGCATTTCTCTGCACAACACAATTACAATTTCATCCTGTTTGCTTTCAGGCATTTTGGGTTTCATCCTGGGTCGCATTGTTGCAAGTTCAAGTTGG…	MVGSPHLTLISSWFVVTMLLLSKNYEAMMFVRLQERSTPRGRKSAQQFLKNPKGFEGKLQPLPTKSMGPFDVHQPQRLGQIPFTIEHFLTTQEEQSISLHNTITISSCLLSGILGFILGRIVASSSWKNASHINESQSIHLCSSIKGERLNEPEMSHTKGNSLMVTELKLRLGIRQASRRFFCAMSASSDNNKEILKKFGLNEKGATDALKNVELTNLLITLDQKFGASKLLYHVATKAQTDVHRDLLGQYIKDQKIASAQQLDAALHFLKENPVVVAGDPAFEQEAGVGICVSDDEIKVAVAAALEADKTNVLEERYQYNFGGLLGQLKKSGKTKWADAAKVKDELEQQTAALLGPKTEEDLQGGKKKKPKAKPQETTEKVKKPSAEEIQSAKEVEAR…
Asp-RS	GEFR01003396	Contig50226 + Contig15214	+	2	35	35	pt: 0.63	1	ATTTTTTTTCGCAGCCTCCATGGACTCGCCGGTGGCTGGGAACCGGCAAGGTCCTTGTCACCCCCTCGGCATTGGGCTCGTCACTCTCGTCAGCTGCGCACTGCTGGCGTGGGCCGCCGCCGCCGCTACCCACGCCACAAGCAACAGCGCCCTCAGCTCGCACCACATCCGAAAGCCACCAGCCCTCACCCCGACGGTCACTGCACAGCACGGCACGGCCGCCGCCGGGGCGTCGCTCCACCGCAGAACGCCACGAATTCCCCTCGGGGTTGCGCAGCCTCCGCCTGCATCCGTGCCCCAAACCTTCCATGGGACCGCCGTCAGGTTCAACAAGCTGTGGACGCTGTGGCCCCTCGTCACCCTCGCCACTCCCATCCTCCTGTCCGCCATCGGTCTGTG…	MDSPVAGNRQGPCHPLGIGLVTLVSCALLAWAAAAATHATSNSALSSHHIRKPPALTPTVTAQHGTAAAGASLHRRTPRIPLGVAQPPPASVPQTFHGTAVRFNKLWTLWPLVTLATPILLSAIGLWRVWQRSRPADGRPGSLTVVACCGHGHRGCGSDSGRRRVAHLHSCAVGAVGGASEACQTAAAEGATLAEFLGGKRRTRLNGQYRSHHVGERVYGWVAACRNQGALVFVDVRDRDGFVQLRFEPTVGDGAAFRLAKRLRAEWVIGAEGEVLSRGVNANDKVPTGGVEVLCTQLLVLNEAKTPPFEVKDEVEVGEALRLRHRYLDLRRPKLAKNFVLRSRVQLLARQYFAENGFLEIETPILANPTPEGARDYLVPSRVHPGRCYALPQSPQQFK…
Cys-RS	GEFR01003441	Contig43066 + Contig1017 + reads	-	2	-	42	pt: 0.4	1	GCATTTTTGCACTGTTGGGTCCGATCCTTGTCCCAGGCATTTGGTCGCTTTTCATTTCGCTTGCAGCTGCCTGCAATCACAGTGGATGACAGCTCTGGATCGCAGTCCACATCCCGTACGTTTCTCATGTGCCCGGAGCCCCACAAGGGCCATGGGACCACATCCCCAGGCGCGCGTGTCGTGCAAAACGTTGCGCGGTGGCTGATGGTGCTTTCCGGGGTGCTGACGGTCTCGTCCCTCGGATCCCTGGCGGTCTCTGGTGCTCTTGACGTGCCCTCCCCCTCGATGCAAGTCACACCGGCGATCCACGTGCCCGCGGTTGCACAGCCTTCGCACATCAGGACTGGACGCCAGCAGGTGCTGCTGGGCACCGCCACCAGCAGCCTCCCGGTTGCATTT…	MCPEPHKGHGTTSPGARVVQNVARWLMVLSGVLTVSSLGSLAVSGALDVPSPSMQVTPAIHVPAVAQPSHIRTGRQQVLLGTATSSLPVAFDALRPTSWRARLRPALLLALGCVAMALVVLPAVLGGWRRPDPGEWVLSSNAGEGPAVTGTWRVSDGHWIPPCALEGFSGLDRGLKVRNSLTNRLDPFVPRHGNVVTWYMCGPTVYDVSHVGHARTYLAFDIVRRILQDYFNYKIFLVMNITDVDDKIINRTVERLREEGKSLDSADTTALTSEMEALFWHDMAALNVLLPTAITRVTESIPQIVAFVERILANGYAYESQGSVYFDTAAFVSLPSNVYGKLSPQMVGNEELLREGEGSLSDFSTEKKSHKDFALWKRSKPNEPAWPSPWGLGRPGWHI…
Gln-RS	GEFR01004663	Contig43575	+	2	-	40	mt: 0.6 (pt: 0.31)	1	ATTTTTTTTCGCAGCATCCATGACAGGAGGGTTGGTCCCAACCCGCGAAGCACCCTCCATGGCGGACATGGCCTCCCAGACCGCATCCCTCTTGCTGGGGATCACCGCGCTGCTCTTGCTCCTCCACATGGCCCTACCCTTCATCCCGGCAGAGGTGCATGCGCTCGTCCAGGCCGTGGCGAGCACCCACCGTCCTGCCCTATCCGCTCAACACGCTCTCCCTCATCTGCCAACCCCCCGATTGGCGCCGCTCCGTGTCACCTCGCACACAGCTGCTCGGACGCCTCTGCACATTTCTGAGGTCCCTGCGCCCTTCCATGCTGCAACTTGCTGGCTTGGCTTTGCTTTGTTGCTTGTGATGTTTCTGCTGGCGGTGGCTGGGCAACGGCTTCGGCTGAA…	MTGGLVPTREAPSMADMASQTASLLLGITALLLLLHMALPFIPAEVHALVQAVASTHRPALSAQHALPHLPTPRLAPLRVTSHTAARTPLHISEVPAPFHAATCWLGFALLLVMFLLAVAGQRLRLNPTSMALGSMTGTKEVKEEPQGGDTSFIHRIIQDDVAAGLYEGRVATRFPPEPNGHLHLGHAKSICLNFRLAEQFHGTCNLRFDDTNPEKEGAAFVESIKEDVAWLGFQWDGPVRYASDYFPQLYAYAVKLVREGKAFVCSLSFEQAHEYRGTLTSPGKNSPDRDRSVEENLRLLEEMKEGRHPEGSYTLRLKIDMASPIISMRDPVIYRIKFATHHRTGDVWCIYPMYDFTHCISDALEGITHSLCTLEFEGNRPLYEWVLNALRFDRPPKQ…
Glu-RS	GDJR01046595	Contig37060	+	2	39	39	pt: 0.48	1	TATTTTTTTTCGGAACCATGGAGCAGTCATTTTGCCTTGGCTGTTGTGCTCAAGAACCTGGTCGTGAGCAACACACCATCGCCCTGCTGCTGATGGCAACGGTCATCGCTTGTGGATCAACCCTTCTCCTCAGAGAGCCCATCCCTTCCAGGCGTTCCATTTCAACGCCGTTCCGTGCTCATCCTTATACCCTGAAGGCTGCCTTCCATCCCGTCACCCAAAGCAACCCACCTTTGAAGAGGCTTTTTCTTGGCAGCAGCAAGGTCACAAAACAAGTTAGTGCTTCGACTTTGAAGAGCAGCAAACTCTCCTCAGATGGCCACAGTGTGATGTGGGTCAGTATCGTCCTTGTTGTGGGGCTGGTGGCAAGGTGGATGCTCGCGCGATGGTGCTCATTGA…	MEQSFCLGCCAQEPGREQHTIALLLMATVIACGSTLLLREPIPSRRSISTPFRAHPYTLKAAFHPVTQSNPPLKRLFLGSSKVTKQVSASTLKSSKLSSDGHSVMWVSIVLVVGLVARWMLARWCSLKPHLFPMLDAGIMVASGERDDIHPKGASQAKFAPMRTRFAPSPTGSLHVGGARTALYNWLMARKTGGTFILRIEDTDAARSTRASEESMKADLRWLGLHWDEGPETAKEQEFPFRQSERGGIYMEMAKKLMTTIGEDGKSVAYPCFSTQEEVDAKKVASEESGEFQGNFVSPWRDAPEGAVKAKLEAGVPYTVRFRVPKGKRVSIDDVVRGPVGWDAEATIGDFVLLRSTGVPVYNFCVAVDDALMGITHVIRAEEHLTNTLRQSLILEALG…
Gly-RS	GDJR01065563	Contig15200	N-end incomplete	-	-	-	-	-	CAGGCCGTGATGCATGTTCCCTTGGCAGAGTCCCCGTCGCCCATGGGGGAGAAGACCTCCACACCGGAGATGGAGGAATTGGTGTCGCTCTGCAAGCGCCGCGGTTTCGTCTTCCAGAGTGCAGACCTCTACGGCGGCTTCTCTGGCTTCTGGGACTACGGCCCGCTGGGCGTGGAGCTGAAGCAGCAGATCAAAGCGCTGTGGTGGCGGGAGATGGTGCACCGGCGGGACGACGTCGTGGGCCTCGACTCCGCGATCATCACCCCACCCAAGGTGTGGGAGGCTTCGGGGCACATAGCAGGCTTCTCAGACCCCATGGTGGACTGTAAGGAGTCTAAGCAGCGGTTCCGGGCTGACCAGCTGCTCTACAGCCAAGTCGTTGATGCAGAGGGGAAGGAA…	QAVMHVPLAESPSPMGEKTSTPEMEELVSLCKRRGFVFQSADLYGGFSGFWDYGPLGVELKQQIKALWWREMVHRRDDVVGLDSAIITPPKVWEASGHIAGFSDPMVDCKESKQRFRADQLLYSQVVDAEGKEVGYVCCMEDAGAQAVLEKAAQKLIKQSNAAAPFRPLVLKDLTQCPPDIIDKIPSPVTGNVNTLTPPRDFNLMFSTHAGPVVADSSVAYLRPETAQGIFTNFKNVMDSSRVKIPFGIAQIGKAFRNEITPRNFIFRSREFEQMEIEYFIKEEDWEKYHQEWLETMQRFLISTCGLRPELVGTEVHAKEKLAHYARACTDLTFKFPFGEQELLGVAARGCFDLTQHANTAGKRMEVHDVDTKEHYTPHVIEPSLGVDRLFLAILCSAY…
His-RS	GEFR01010070 + GDJR01049218	Contig42006 + reads	+	2	-	-	pt: 0.65	1	ATTTTTTTTCGGTTCCCTTTTTTTGCATGGTTCATCTGAAGCTTGTGGCACCACTGCAGGTGGGAGTTTTGATTTCACTGACTACCTTCATTGTTTTGCATCATTTTGAACCACATTCAAGTTGGTTGTTGAAAAACTCAAAAACTGTTTGGCCTTCGGAAGTGATGGCAGCACCCAAGGGAATAGCACCCACAATCATGTCAAAGTTTTCAGCACCCATTGAGAACCAAGGCCACAATGAATTGCCAATGTTCCGAAACATCGCTTCTTGGCCTTTCCTCCACAAGGTGTCGATGGTTGCAGTTTGTGCCTTGTTCACTGTAAAATTTGTATGGACTGGAAGAAGGAGAAGTGGATGCAGATGTGACCACATTGGCGAGACGATGGCAATGGCAGCAA…	MVHLKLVAPLQVGVLISLTTFIVLHHFEPHSSWLLKNSKTVWPSEVMAAPKGIAPTIMSKFSAPIENQGHNELPMFRNIASWPFLHKVSMVAVCALFTVKFVWTGRRRSGCRCDHIGETMAMAATSGRQSAAVAQCTGEAFARKAFDLNPPRGSRDFYPSDMRLRSWLFGHFRRVAQEFGFEEYDAPVLENEELYIRKAGEEVSQQLYNFEDKGGRRLSLRPEMTPSLARMVLARRGALPATLKWFSIPQCWRYERMTRGRRREHYQWNMDIWGVAGVEAEVELLAAAVKCLRDMGLTSNDVGIKVNNRKVLTELMSSLSVPQEKFAATCVLIDKLEKVPFDALEADMENLGVARETVKALLGLVQDASLESLEERLGASSAGLQEIKRIYELAAGYGI…
Ile-RS	GDJR01094140	Contig2009	+	2	-	48	pt: 0.94	1	ATTTTTTTTCGGGGTTTCCCCCGCCTGCACTCATGCCATGCTGCAGCCTCCGTGGGTCGCCACCGATGACAACTCTGTAGTTGCGCGCTCCCTGTCTGCCCTGTCCGCGAGGCTGGTGGTGGAGTTGGTTGTCTCCGCAGCATGCCTGATCGTTGCCTGCGTCCTTGCCGGCGGCAATTCAAGCACCATGGCCATGGCAGATGTTGCAAGGGCACTGAATTTCGCAGCCCAAACCATCGCACCAGCCAGCGTGGCCCCTTTCTCCAAGACACTTCCCCGAAGCCAACCGGTGCCTCAGCACGCATCAGTCTGGGGACCGGTGCTGCCTCGGCGGACATCGCAGCACCTACATTTCAAGCCAACCGTGCAGCTGCTTGGGGCCTTATCACTGGTGTTGGC…	MLQPPWVATDDNSVVARSLSALSARLVVELVVSAACLIVACVLAGGNSSTMAMADVARALNFAAQTIAPASVAPFSKTLPRSQPVPQHASVWGPVLPRRTSQHLHFKPTVQLLGALSLVLAAAAAAILSQLSKVPRAMQHNESLREMDGWVMASTASEQGENISSKQTHQEVQKVQQKGSMRTKVETTGKADSTVEKPGKSKPSSQYAVLLPQTTFDLRANSTVREPRLQQFWREERVYERLLEEDRERFTLHDGPPYANGPLHMGHLLNKVLKDIINKFHILQGKKVEFIPGWDTHGLPIELKVLQCVPAEKKAGLGPMELRRMAHELALSTVEAQKAVLQRCGVWGSFDTPYLTLSPDYEAAQIRMFGKMVAGGHIYRGRKPVYWSPSSRTALAEAE…
Leu-RS	GDJR01011556	Contig42037	+	2	-	36	pt: 0.47	1	GTCTATTTTTTTTCGGGCACCTGCATTGGCACCCGCATTCTATGGCGTCCTCTTCTTTGGTATTCCGCCCTTCCAATGCGGTGCCCGTTTTCATCGGGGCTGCCATTGCAACCGTCGCCCTCCTCCTGATGAATCCCCCTGCTCAGCTTGTTGAAGACTACACTTCCATGCAGGCTGCCAGGCCTGTGATGCGGGTGGTACCGAGGATTGTGGGACTCCCTGCACGTGGAACAGCGCTGTCAGCTGTTCCTGCAAAGCGTAGTCCCAAGGAACAGGAACCCGTTGCGCCATTGGGATCTGCGAGGAGTGCACCACATATTCATTTCGGCGTCGCGGGGCTTTGGGTTGCCCCGGTCTGTGTCCTCCTGATGGGCGCATGTGCCTGGCTGCTGCAGCGGA…	MASSSLVFRPSNAVPVFIGAAIATVALLLMNPPAQLVEDYTSMQAARPVMRVVPRIVGLPARGTALSAVPAKRSPKEQEPVAPLGSARSAPHIHFGVAGLWVAPVCVLLMGACAWLLQRSRPPAHPTAVPFAAFSAEWQMAQMASATPAARPQLYPFDRIEPEWQRQWYESKAFRTPGPGDADFDASKPKYFVLDMFPYPSGAGLHVGHPEGYTATDIVARYKRMRGHNVLHPMGWDAFGLPAEQYAIKTGQHPRITTENNVANFKRQLKELGFSYDWDREINTTDPQYVRWTQWIFLQLYNSYFNAETRKAHPVSELHARGMSEEEIDALRLAFVTEAPVNWSPDLGTVLANEEVEEWKAKGHIVERRPLQQWMLRITAYAQRLIDDLEPLDWSESVK…
Lys-RS	GDJR01030489	Contig1451	+	2	-	40	pt: 0.98	1	ATTTTTTTTCGGCGCAAATCTTCCGTTCACCCCCGACTCATGCCGGAGCTGTGGCCGCAGAGGCATGGCGCACCGCTGAGCATGGGCTGCGGCACCCCGGGCGTTGCTTTTACACTGCGATGGGTGGCGGCGCTGGCATTTGTCGGAGGGTTCATCGCCAGCGTTTGCTGGTCACCGTCCAGCTCCTCGACACTGGCCCTCCCTGCACGGGAGACCTTGCCTGGCTCGGTGATGGTCTCAGCTCCCACAGCACGTTCGTTGGTGCTGTTCTCCCGTTCGGCACCTTCCACCTCAACCTTTGCGCCTGCAGGTTTCCCAGCTGCCAGTGCAATCCCACACAGTTCCCGTTGGATGGTGCCGAACCCATTGCTGATGGGCCTCTCCTTCGCCTTGGCCTTA…	MPELWPQRHGAPLSMGCGTPGVAFTLRWVAALAFVGGFIASVCWSPSSSSTLALPARETLPGSVMVSAPTARSLVLFSRSAPSTSTFAPAGFPAASAIPHSSRWMVPNPLLMGLSFALALALGLVLAATSWGSHVATARWRMMATSSAQAMNYEANEESQMMQKIRGDRIAKLTALQEAGIPPFAHSYAPTHTTAAVIEDWDFLEPGEEDPNADVDVAGRVMARRVFGKLVFFTLRDAAGDIQLYIEKARMNEESFDLLKKLVDIGDIIGAQGSVKRTEKGELSVCVATWTMLTKSLLPLPDKWGGLKDKEKRYRQRELDLIVSPEVCQVFRLRAYVTSTLRQMLDSAGFLEIETPMLHNQAGGAEAKPFKTHHNALDLNLSLRVATELHLKRLMVGGF…
Phe-RS	GDJR01034534	Contig23487	+	1	26	26	pt: 0.53	1	ATTTTTTTTCGACCAATGGTTTTTTGCCAGCCCAACAATTTTCCTCACCTGACTGCCCTTTGCATGTTGGCTTCAGTTTTCTTTATTTCTGCCAAGGTCTTCTTGTCTGTCACCACCAGTTTCCACATGCCACTATCCACCCCGGTTTTTCGCCCTGTGCGTCATCCATGTGTCCTGCAGCGCCCTCCATCCATTTCTCTCATCAATCCTTTGATTGTTGGTCTGAGGAGGCCAATCCAATCCGCTGCGGGTGGAGGTGACACGTCAGTGAATGAATCTTTGGCGGCCTCTCCTCTGTTGAAGGTGTGTCTCCTTCAAGGCCTCATTGCAGGCGGTGCAATGCTGCTGTGTAAATACCTCTCCGGCAAGGTGGACACTGTCGCCCTCACACCCCTTGAG…	MVFCQPNNFPHLTALCMLASVFFISAKVFLSVTTSFHMPLSTPVFRPVRHPCVLQRPPSISLINPLIVGLRRPIQSAAGGGDTSVNESLAASPLLKVCLLQGLIAGGAMLLCKYLSGKVDTVALTPLELQVGSHIATASTTGKWAPPHLARMPTTLLAAQRAGPHTYEPYYIINGKRFETDECCNTTTRILEKVGTNLHLLPNHPLNILKRRIEACFPGFAVFDNLLPVVSTFQNFDSLLIPEGHPARSPKDTYYLNKTTLMRPHTSAHQHDLLTAGNTQFLCIGDVYRRDEIDKTHFWCFHQCEGVKLMRTTDRNVVVADLKVNLEALMRGLFGNLRDEDIRWVDAYFPFTEPSFEMEIKWRGEWLEVLGCGVMQHEILKRAGVDGNGSVTAWAFGIG…
Pro-RS	GDJR01047486	Contig37261	+	2	23	23	pt: 0.34	1	ATTTTTTTTCGGATTTCCTGTCCTTGTCTTTGGACCACTGCTCTTTTTGACTTCTTGGGAATGCTAACAAGAGGAGCCCTACACAGAAGAGACACAACCAACTGAAATTGCCAACAATGATGGCAAGACACACATTATTTGTCATGGTCATCAGCTCTGTTGTTGCCCTACGCTTGGTATCTGGGGCACAACCTTTTTCACATCACCGCCACCATTTCCATGAAGGAAGTCAAAGCAAAATGCAAGGCAACGTCCCATTGACACAGAAGGGCCCCTTGCCCATGCGATTTGCAACCCACACAACCCAATTTATTGCTCCACAGAGCATTATTGGACCAAATGGATTTGGTTTTGCACTGTTCTCGCCAACTGCAACTGCCAATCTCCAAAGTGGCATAT…	MMARHTLFVMVISSVVALRLVSGAQPFSHHRHHFHEGSQSKMQGNVPLTQKGPLPMRFATHTTQFIAPQSIIGPNGFGFALFSPTATANLQSGIFAAAFGVLLGVIGKVLLQPRKPHMAMWSTASSSDEVDVDQMDAQVFVTYNSSSSNVITPKERDYSRWYQQVIACADLIDVSPVRGCMVLKPNGYAIWDFIREDLDRRFKATGHRNAYFPLFIPQSFFSKEAEHVEGFAKECAVVTHHRLRAVVKPDGRPGVEPDPEAKLEEALVVRPTSETMIWNMFARWISSYRDLPLLINQWANVVRWEMRTRPFLRSSEFLWQEGHTAHATQEEAIGEAKRMQQVYADFCAQVLAIPVVKGEKSAHERFAGAERTFTIEALMQNGWALQAGTSHFLGQNFAR…
Ser-RS	GEFR01007877	Contig62167	+	2	-	48	pt: 0.7	1	ATTTTTTTTCGGTGCCACTTTTCGCTGTTGCGGGGCAGCGAATCACTTGTCGGACGGCTCCACAGTCCCCCCTGTGGCTCCTGCCGGCATGCCCCGCCGGCCGCTGGCCGGGGATGTGCCAGCGCGTTGCATAGCGCTGCAGTGGTCGCGCGCTGCCTCTGCATGTCTGTTCCCCTCTCCCACATTTTTGGCCATCCTGGCTGTGCTGGCGGGGGCTTGCGTGGTGATGCTGGCGGTGCACCGGACCTCCCTGTTTGCCTCTCGTCCTGTGTGGACGCCCCTCCCAGCACACACTGCCCACCCTGCCGTCCGTTGCACTGTGAGCTCACCCATCCTTTCGGTGCCCCGCCAGAGGCTCGCCGCCCTCCCCGATGCAGCAGCTGCCCCCCAGCCCCGCCG…	MPRRPLAGDVPARCIALQWSRAASACLFPSPTFLAILAVLAGACVVMLAVHRTSLFASRPVWTPLPAHTAHPAVRCTVSSPILSVPRQRLAALPDAAAAPQPRRAGYASSRPASPPSSPPSPLAVLLLLIAGLLAFAARPLQAQRSMSQGCSSLVMAMSSASGQAAAAQPSRPSPEGLAYDERLVAERPALVLAHLEARQYDMEGGRASVERIGEFVAERGALTRKRDDALSRRKKLSGQIGLLVRNADAAVDAEAKETELRAIDQLKREVEEVTEIAGTAERELEAKQQECGRLFAALPNLLQDRTPYGTSEAENEVVSMWGTDLRKVGEGYRWHDEIAAGLGGYQPEAAARIAGRRFAVLAGDVARLERALAQFMLDTHVQRHGYQEMSVPLFAGRD…
Thr-RS	GEFR01002181	Contig1161	+	2	-	54	mt: 0.42 (pt: 0.35)	1	ATTTTTTTTCGGGCCACCATGGCTCCCCTTGAGATCATCTTGCAATCCCATGGGCACAACCTGAACTGTGCGAACCTCATCTTGAGAGCTTGTAAAGATCAGCATCGCTACATATTTTGGCTTGGGAGCACGTTGTGTGTGGTCCTTGCACTGTTGTCTTTAAATCATGGGACAACCCTCTTCCATGGACCCGCATGGGCTGCTCCAGGACACCCCACCAGCATTCCCACCCATGTCGGATTGCACACTAGGTTCATCTCTTTGCAAAGGACTTCTGTGAAAGTGTCCCAGCTCCATTGGAACACGCCTCCACGTCCTCAAAGTGGTGGGAATATCCCACATACAACTGCGCAGCAAAGGTCACTCAATGCACTGGCTTCCTTGGCTGCTGGAGCATTC…	MAPLEIILQSHGHNLNCANLILRACKDQHRYIFWLGSTLCVVLALLSLNHGTTLFHGPAWAAPGHPTSIPTHVGLHTRFISLQRTSVKVSQLHWNTPPRPQSGGNIPHTTAQQRSLNALASLAAGAFLACIAGCLATTRTRRVALLTMTGGTRTERRDLRRTDAEQRLRRFEELWQDQQAEFQRKAMGIQVTLPDGHIIPAKSWTATPMDVAQMISKGLAQRAIVAKVNGQLWDMGRPFEGDCTLEILDYEDPEAKEVFQHSAAHVLGHAMEDTLGCLLTTGPPLPDGSFFYEADCLSDTVVKEDYSNLEEACKKLTAHSVPYQRLLVPKEDAIRMFAYNPYKVDLLREKVTDGGSCVVYRCGSFVDPCRGPHIPSTGAIKALAITKNSASFWQGKADQ…
Trp-RS	GDJR01029352	Contig40725	+	2	-	33	pt: 0.95	1	GTCTATTTTTTTTCGGCTGCCCTTTCACCTCCCGCCGGTCCCTGTGGACGGGTGTTCCATGCCCAGCCTTCGTCCCTTGCTGCGGTCCTCCTCCGTGTACGCGCACCTTACGGCCGCGGTGGTGCTGATCCTGGTAGGGTTGCTGGTGGTTCGGCCAACCCCTGAATTGCATGCCAGCGCCCCGCTTTCCGCCTTTGGCCACGGGATTAGAGTTGGAGCTCGCCCCTTTTCTCCAATGCTGATGCACCCATCGCACCACGTCATGAACGAGCGCATCAACAAACCTGCCACCATGTCTGCGTCTGCACAAAGAGCAACACACGGCGCTGTGAACACAGCAGGCATGTGGGGCTCCCTGTGGGCTGCAACCGTAATCTGCCTGACGGCTGGGGTGGCCGC…	MPSLRPLLRSSSVYAHLTAAVVLILVGLLVVRPTPELHASAPLSAFGHGIRVGARPFSPMLMHPSHHVMNERINKPATMSASAQRATHGAVNTAGMWGSLWAATVICLTAGVAAVWKWHATEQWWPAASWMTMATMGPEAFAQAAASEIATTPIKTLRPLRVLSGVQPTGTLTLGNYLGAIKQWVDLQDDPATPAESLFCVVDLHAITVEHDPKALANATLTAAAVYIAAGLDPEKVTIFVQSHVRAHAELAWLLSCACPMGWMERMIQFKEKSTQAGREVGLGLFAYPVLMAADILLYQTDVVPVGEDQIQHIELARDLARRFNSRFAKLMVKTLGKSQVFREPKAQIVKEGARIMSLLDGTSKMSKSAANDNSRINLLDPPDTIRQKFKRCKTDALS…
Tyr_Met-RS	GEFR01001145	Contig45733	+	2	46	46	pt: 0.62	1	TTTTTTTCGAATCTTCTCATGGATGGTCGATTTCACCTTCTTGGCAATCTACAAAGCTCACTTCTTCAATCCACCCCAAGGTTGCATGGCAATATTGCCAAAATTGTGGTGGTGCTTGGCTTTGTGATGGTGCTGTCAGCTTCCACCTCCATGGGCTGGAACGTCACTCAAACTTATGCCACCCCGAAGGCAACCCCAACAAATATTCCACCACTGACTGCATCTGCATCTTCTGTGCAAATGCACAGACTGCACCAAGGGATGGGGCTGCGGGAGGCTGAATCCCCACTGGAGTTGCATTCCCGTTTACATTCTTTTTCCGCTGTGCAACCGTCCTCTCTGTCAGAGTCCAGTTCTCGGAACTTCTTGAGCTCCGCGTTTCTGTCCTGTGTGGCAGGT…	MDGRFHLLGNLQSSLLQSTPRLHGNIAKIVVVLGFVMVLSASTSMGWNVTQTYATPKATPTNIPPLTASASSVQMHRLHQGMGLREAESPLELHSRLHSFSAVQPSSLSESSSRNFLSSAFLSCVAGALLVWQLFLKAISQEDAVAILATSGETMDVVVDRSPELPAQFGSSFLRTLSERGFIHQFTDGVGLDKRLQEGPIVAYLGFDATADSLHVGSLLQIMILRHLQKCGHKPIVLIGGGTSKVGDPSGKDASRQLLSEEDIAKNIAGISKVFEQFLDFGDAPTGAVLVNNNDWLAEVKYLDFLRDCGSLFTINRMLNFECVKQRLARESPLTFLEFNYMLLQAYDFVELNKRLGVTLQIGGSDQWGNIVSGVELGRKASRIQLFGLTAPLITTSDG…
Val-RS	GEFR01001687	Contig38014 + reads	-	1	29	29	pt: 0.59	2	GACGCTCTTCCGATCTGCCCTGCGGCCCCTCCGCCGGCCCCGTCGCGCTGCGCACTGTTGCCGTCGTGGCGGGGCTTGTCTTCTTGGTGGTTTCGTCGAGCCCCTTGCCTGCCACCGCCCTCACTGCCACCCAAGCGTCCAAGCTTCGGCTCCAATGCTTCACTGCACCGGGGGCTGTCCAGGCGCACCGTGGTGCTCTCCCGCGGGCTGCGAAGCTGGATGGGCTCCAGCGATGGGGGCCGCAGACCTCGGCCATGCACCTGGCGACGGCCCAGGGGATGGCAGCCCCATGGGTGTGCATGGTACTGCTGCTCGCCGCCATCTGGCTGGGGGTGCACAGGTGGTGGACGCCGTCCTGCTCTGCAAGCGAACCCCTTGTGCTGGCAACTGTGGCAGCCG…	MHLATAQGMAAPWVCMVLLLAAIWLGVHRWWTPSCSASEPLVLATVAAASSPSSRGGAPAEEKTPPVIPAQGGTLAALFDSSAMEDKWYRHWLAEGMFRADATSPKPPYSIVLPPPNVTGALHMGHALGDTLQDILIRWRRMSGYEVLWVPGTDHAGIATQTVVEQHLMEQTGKSRKEFSQEEFLGHVWAWKEANEHRILTQMQKLGCSCDWSRQRFTMDAESNAAVRTLFKRMFDAGLIYRGDYLVNWDPVTQTALADDEVDYEDQDSVLWYFCYPLEEEGGGYLTVATTRPETMLGDVAVAVSPDDPRYAGYVGRTVRLPIVGRSLPIIADPFVKQEFGTGAVKVTPAHDPNDWEMAQRHHLPCVNIMNPDGTLNENGGEFQGLTMEAARGQVVERM…

## Sheet: Table S5
Table S5: Plastid ribosomal proteins.
Where applicable, the presence of a SL in their transcripts and the N-terminal extension characteristics of the encoded proteins are indicated for the E. longa orthologs. Sequences in green-coloured cells are plastid genome-encoded, pink cell marks sequence where number of transmembrane domains was determined by visual inspection of the hydrophobicity plot.
			Features of E. longa sequence
Annotation	E. gracilis	E. longa	SL presence	Number of TMD (TMHMM)	SP length (PrediSi)	SP length (PredSL)	TP (MultiLoc2)	Presequence type	Nucleotide sequence	Protein sequence
rplA; large subunit ribosomal protein L1	GDJR01017699 / GEFR01014870	Contig47301/ Contig58651	+	2	32	32	mt: 0.73 (pt: 0.26)	1	TCTTCCGATCTATTTTTTTTCGGGAAAAATGTTCATCTTGAAGAATGAATGTCAGATTGCAGGAGTGCGGAAACATTGTTTGATTGGAGCATCCATTGGATTGGTATTTGGAGTTGTGATGGCCATCACAACAGAAAGGATGAGCTTTGGGGTTGTGACTTCTCTGACCAACCCACAAACAACTTCTGTCACAAGCCCATCCACTTTGGTGCGATCATGGGTTGCTCCCTCCAGGACAATGCGGTTGCCAAGGGCTGCAGGGCACAGCATCACGGACGAGGCGATCCCAGAAAAGGACATCCGGCACACCACCTCATGGGTGGCAATCCCAATGGGCATCCTCTTCTCTGCCATTGCTGGTCTCACTCTCTTGTGGCGTAAGCCTTCCCAATTGCAGCC…	MFILKNECQIAGVRKHCLIGASIGLVFGVVMAITTERMSFGVVTSLTNPQTTSVTSPSTLVRSWVAPSRTMRLPRAAGHSITDEAIPEKDIRHTTSWVAIPMGILFSAIAGLTLLWRKPSQLQPIIGLEDIAADYRVMLAAAAAVEETETETETETEAEKETEAEAKKPATVQKRLKPKGSKRRRALEALYERKRLYPLEEALQLAKDSSSAKFAETIELAVNLGVDPRKADQMVRGSVVLPAGTGKVVRVAAFCQGDAQDKAKAAGAEFCGLQDLADLIKGGELGFDVVVATPDAMRVALQLGRILGPRGLMPNPKDGTVNVDIEAAIRNAKAGQVKYRCDKGGVVHCPVGKSNFDVEKLKANVDAMLKELLRVKPASVKGALVKKVVVSPTMGPGIY…
rplA; large subunit ribosomal protein L1	GDJR01035054	dtto
rplA; large subunit ribosomal protein L1	GDJR01035051	dtto
rplB; large subunit ribosomal protein L2	NP_041913	NP_074985
rplC; large subunit ribosomal protein L3	GDJR01034096	Contig53981	+	2	46	46	pt: 0.6	1	GGACCAGTAACTCTTCCGATCTATTTTTTTTCGATGGGGGAGGGAGAAATGTATTATGATTTGGAAGCCCAACACCTCAGGAAACCACTGAAATCACTTGAAATTCCAGTGCACCTGTGGACAATTGCCTCTGCCCTTTGCTGTCTGTTCATTTCTGCGATCGTCCTGTGTGATCGCGCATTTGATCAGAGCGCCACAGAGCTCAGCGCGTTTGTTGCAAATCAGCGGCATGCGGGTGTTGTTGCACCCTTTGTGCAGCGATCAGTGAGGGAACATCCTGCTGTGTTTGAACTTGAAGAGGCTGGAGAGCACGAGCCCACTCCAGAGAAAACCTTGAGTCAAAGAAGCCAGTTTCTATTCGCCCCGTTTTTGGCATTGATGGCAACTTTAGCCAGCTTT…	MGEGEMYYDLEAQHLRKPLKSLEIPVHLWTIASALCCLFISAIVLCDRAFDQSATELSAFVANQRHAGVVAPFVQRSVREHPAVFELEEAGEHEPTPEKTLSQRSQFLFAPFLALMATLASFALLVHGFSKLIPKKAVGNGRHVTECWSTASCSGADTVLNPIQDNTEAVAMGSFLGSQRTPATHLVIDDDGFEKKIAMAATTGLLGHKVGMTQIPDSNGTFKPVTVIRLGPCVVTQVKTQATHGYEAVQVGYHEVKETKVSKPERGHLAKVGAPCLKYLKEYRVEDASQYTLGQVLMTDIFAEGDLVDVRGDVIGKGFQGTIKRWGFKRGPMTHGSKSHRQPGSTGAGTTPGRVYPGSKGPGRDRGKRTTRKLPVVGIDKEQHLLLVRGSIPGPPGNL…
rplD; large subunit ribosomal protein L4	GDJR01045947	Contig18249	+	2	33	33	pt: 0.8	1	GGGAATGTATGGCATTTGATCCCAAAATTCGACCTCCCTTGTTAATTGCTTGACAGCGGCGGGGACATTCATGTTCTGAAAGTCACCACTTTTGGGATCATCATGTTCCGTTGCAGATTGAAAATATTGAACAACCTGCTGCCACGAAAGCACCAGTGAATCCATTTCGCGAATGTGCAGGCTAGTCCAGACAAGCCTCTTGCCTTGCACCATCCAGCAGCTCATCCTGGGACCCCTCCAAATGGGTGATATCAACCGCGACATCTTGATCCCCCTCAACTTCCTCATCAATTGTGCAGTCTAAATCTCCCAAATCATCTGACAACGCAAAACGCAGCTTCAGCGACTCCAGCGCCTTTTCCGACATCAGGATCTGGTTTGGCCACAGCAATTGCTTCA…	MYQSFHNEVTRPERKFPIWAVVAGALAGAFVVALNQSSTFHHARVAVPTTSTATQSQVTGYYRRLEFNTLHTIQAANQASSSSFSSEVPHVLGNSSLMSISGGLLLIGSALFNLWCKQVHGTLPSLTPLGTVVVPASQQVVADAHTSNALMAVTAEKKTVGTKSPVFNETALKAAFKMAKRSIANLPVKDAATGSIVGNAELSLKTAGFNSRYVVYRKFVAERANRREGNAHTKTRGEVRGGGRKPYAQKGTGQARQGSIRSPLIRGGGVAFGPRNTKNYHQKVNRKEGRLAISTLIQNRAPLITVIKDMETIMNTISTKKAVALIESWRDQAKGRKVLLVMTAPEGTLRKHPLVLSTNNLPTVRLLIQQQLCVKQLLWPNQILMSEKALESLKLRFAL…
rplE; large subunit ribosomal protein L5	NP_041920	NP_074965
rplF; large subunit ribosomal protein L6	GDJR01035092	Contig19432	-	1	43	43	mt: 0.56 (pt: 0.42)	2	GGACTTTCTGCACCAAAAAAATATTTGTCAGCATCCAGTGCCGACCAAATCACCCACCCCGTCCATGGTAAGGGGGGCGTCCCAAAATGCCTTGCTGCACCTAAGGGGGTCCAAATAATAATAATAATAATTCCCTGGTTGGCTTGCAGGCAAAATGGAAAAAGGGAAATCAACCTGATGTTTGCTGGAGTGCAAGAGGGAAAAAAAGATTCAAGAAATTCAAGATACATCAAGGTGGCATCCTGACACAAAGCTCATTCAATGGTGATACCCATGCTTCTGGCTGTGCCTGCAACAACCTTCATGGCCATCTCCACATCCTTGGTGTTCAAATCTGGCAACTTTGTTTTTGCAATCTCCTCAAGCTGTTGCTTGGAGATGCTGCCAACCATGTCCTTG…	MASYFTIEEPIHHGDVISKSRILAYGTMLAVVCAATLLYTDSATSTQFSVAVPTFIGLRSPSSIPLFQKQSQGKDGFVLKAVASDVPLSLDTLSSRADRPIAIPEGVTISRSAGILKVEGPKGFLERPIPDEVVLRQENGILLVTYESPIRKARAMFGLYRALIKNMVIGVSNPFEKKMEVVGVGYRAQVEGKNLVLSVGKSHDEVLPIPDGLKVTVEETVRIIVSGINNEAVGQFCADIRKQRPPEPYKGKGIRFVDEKIKLKPGKSGKGKGGKGGKGGKK*
rplL; large subunit ribosomal protein L7/L12	NP_041932	NP_074980
rplI; large subunit ribosomal protein L9	GDJR01015445	Contig2135 / Contig44129	+	1	31	31	pt: 0.6	2	AAACAAGGCATGACCTCACAAGTCCTTTGTGCCTCGTCCTTCGTGTCCCTTCCTCCCCAGTCAGTCCAGTGGCTCGGGGGGAAAAGATAGAAGGGAAAGGAATTCAATGATAAGCAAACGTTCAGCATGTTGTCGGGTGGAGCATCCATTGGAGCGCCTGGGGGCGCAGTAACACCCTGCAGATGGTGAGCAGACAGTGAGTATGCAAGAAGGGGCACTCACGTAACACTTCCTGCTGTCACAGCGGATCGATAGGAGAGGCTGGTTTGTCGTGTGGCAAAGCATCTGCAAGGATGCGGGTTGTCAAAATGACTTTCATGTGGGGACGAGCGTTGCAAACTGAGCACGACGAGAACAACAGTGATGGTGCCCATCACTCCATACCCCCCCTGTCATGAA…	MYSTNQSAYQKLSDRLLAAALLLGVIGAFLCFLDEGVYPVRTYVARAPRARPQSLSLGARRKMPVLLMESRPGLGEKGEVVQVAPGFFRNFLHPTKKALHATEEKLAEIRREEERQAARAQQKLMEAQKLASSFTFLKKFVIRRQAGPDEKIFGSVTEQDVLDVINELTNIPIEKKSIHLPPISKLGTYPVEVVLHPEVTAKFNLVVVKKVK*
rplK; large subunit ribosomal protein L11	GDJR01035092	Contig19432	-	2	-	-	pt: 0.95	1	GGACTTTCTGCACCAAAAAAATATTTGTCAGCATCCAGTGCCGACCAAATCACCCACCCCGTCCATGGTAAGGGGGGCGTCCCAAAATGCCTTGCTGCACCTAAGGGGGTCCAAATAATAATAATAATAATTCCCTGGTTGGCTTGCAGGCAAAATGGAAAAAGGGAAATCAACCTGATGTTTGCTGGAGTGCAAGAGGGAAAAAAAGATTCAAGAAATTCAAGATACATCAAGGTGGCATCCTGACACAAAGCTCATTCAATGGTGATACCCATGCTTCTGGCTGTGCCTGCAACAACCTTCATGGCCATCTCCACATCCTTGGTGTTCAAATCTGGCAACTTTGTTTTTGCAATCTCCTCAAGCTGTTGCTTGGAGATGCTGCCAACCATGTCCTTG…	MVGGEPQISRFLWAIVGIAMAAVLMFSVNQFSQLENFIASDARSQVGSLSLPHAFTQKASSKLATPKMAATQVSILSGGEAGGLTVKASHMAFGLMAAVTTFLGAVAMKFWNRHNEAVDMYRAECNAATPLTFRTSSPFSGSRMDGPDFSHDARSVRLLLQAAPKGAKGGKGKGKGPPVKGKVAGIIKLALPAGKATPAPPVGPALGQYGLNIVQFCKEYNAATEKEAADAMIIPVEITAFEDRTFKFVLKTPPASVLLRKAAGASKGSATPSKDMVGSISKQQLEEIAKTKLPDLNTKDVEMAMKVVAGTARSMGITIE*
rplM; large subunit ribosomal protein L13	GDJR01020497	Contig49385	+	1	-	-	pt: 68	2	GACAAATTGCTTCCTCCAGACATTCTCCTGCGTTCCTCCTTTGTGGGAGAAAAAGAAATCCAGCAAAGCAGCCGGGAGCAATTGGGACGTCAGATTGTCACAGGTCAGTTGGCAAACGGCACTGCTTCACCGCTCCCCAAGTGGTTCTGACACGCGTGGGTCTGAAAACTTGAACTCCTTCGGATGCTGTGCTTGATGGGGGTGATCGGGCCCCTTGAAAACTCTCAAATGGGTGAGCTGAAGGCGCCCCAAGGTTCCTTTTGGCATCATCCCTTTCACTGCATGGTGAATAATTCGCTCGGGAAGCCGCTGTTGTAATTGTGCAAAAGTCTCGGTCTTCATGGAACCAGGCCGCCCAGTTGTATGTCGCCGATACAGCTTTTGTTCCTTCTTGCGCCC…	MSRALCDENGVKYMTLEAEACSIQRSFSPKLALGAISIVIAMVTTCLVGEVPTTLFVAPRVAIPRASSLKWATPPQVPLEINEENVSEQALEAAVEEKEKERPPASQFWGMKTYYPKLADTAVQNKKWWIVDATNKRLGRMASEIAVVLRGKHNPKFHPAMDLGDYVIVVNAEKVIVSGRKKEQKLYRRHTTGRPGSMKTETFAQLQQRLPERIIHHAVKGMMPKGTLGRLQLTHLRVFKGPDHPHQAQHPKEFKFSDPRVSEPLGER*
rplN; large subunit ribosomal protein L14	NP_041919	NP_074990
rplO; large subunit ribosomal fusion protein L15+L10	GEFR01001794	Contig41230	+	2	41	-	pt: 0.65	1	CCTATTTTCGCGCATGTGATATAAGGAACTGCCATTGCGATATGGAGATGTGGGAAGAGCGTGCACCACAGTTGCTCGATAAGAAGTGCAATGCTGCATCAAAATATTGGTCGGTGGCTTTCTTTGCCGTCGCTGGATTGTCGGTTTTATTCACAACTCCGGCATTCCAGCTGCACCACAGTGTTTCGAAGACCACCTCAGCGGTGTTCAAAGGAACCCGACTTCAAACGCCTGTTTTGAGTCACGTTGCTCCACCAATGCTTTTCATCAAGCAAGATTCATTGCCAAAGCAGAAAGATAATCATTTGGTTTCACACCCACATTCAACACACATGACTGCCTCTTTGCTGGGCGGATGCTTCACTTTGGTGGGCATCGCATTCGCTTTCATTCAAAAGA…	MEMWEERAPQLLDKKCNAASKYWSVAFFAVAGLSVLFTTPAFQLHHSVSKTTSAVFKGTRLQTPVLSHVAPPMLFIKQDSLPKQKDNHLVSHPHSTHMTASLLGGCFTLVGIAFAFIQKMAALKREGLALFPMTGLKGLDDDADEEIFTVNNLRAAPGSRHRKKRKGRGYAAGQGGSCGFGMRGQKSRKGRSVRPGFEGGQTPLTRRLPKLRGRPLGARHKRTVYQIVSIAKLVGEAQGAVVQFDDLSGAKPVLFKIGGLKKHQTAILPSGLTVKAHAFTKSARAAIEEAGGMCIVIDKYSRELGAEGKVVEAPEEMAMASFSGETGAQSGDVAMFAAMAVRSAKVGKYKEPKLLSSKLSTKKKTVIDQVHTLLMNSCLVFGFSTQGITVVQISALRKA…
rplP; large subunit ribosomal protein L16	NP_041918	NP_074989
rplR; large subunit ribosomal protein L18	GDJR01018832	Contig54583 / Contig54643	+	1	20	20	pt: 0.9	2	TGTGACTGGAGTTCAGACGTGTGCTCTTCCGATCTATTTTTTTTCGGAAAGAATGTCAGGAGAGAGCACCCTCTTGACTCTGAGTGTTGCATTTTTTACTTTTGCTGCTGCCTTCATTCTTGGTGATCTTTTGGGTGATGCTCTGAAGTCAAGCAGCCTATTTGCGCCTGCCATTCCAGCACCACCCTTCACAAGAGACGTGAGCTTGAATTACAAAATTACACCAGAAGACAGGAGGTTACGGCGAAAACGATCAATACGGAAGAAAGTATCAGGCACTGAAGAGCGCCCAAGGCTTTCAGTTTTCCGGTCCAACAAGCACATTTATGGACAAGTGATCAATGATGCCACTGGTCGCACACTTGTTGCAGCTGGAACTGTGGAGAAGGATTTTAATGC…	MSGESTLLTLSVAFFTFAAAFILGDLLGDALKSSSLFAPAIPAPPFTRDVSLNYKITPEDRRLRRKRSIRKKVSGTEERPRLSVFRSNKHIYGQVINDATGRTLVAAGTVEKDFNATGKSGLDQALEIGRLIAERAKKNGIQKIVFDRNGYQYFGRVEAVATGAREGGLDF
rplS; large subunit ribosomal protein L19	GDJR01012594	Contig57145 / Contig57086	-	2	30	30	pt: 0.82	1	GTTGCCTAGAAATGATGCGTGTGGCTGGAGGTCGCACCGTCCAGCTGAGAGAGATTGCTGGGGTCTGAACTGCATCTCATCTTCGCTCTCCACCACAGCACCGGCCTTTGGGCTCAGATTCTGTCCATGTTTTCTGGTAATGCTTGGAGATTTGTTGTGACCAGCTTTTTTGCCATGGCAACAAGTGCATGCCTCGTCTTGGCATTTGGAGATGCACAATCTTCAACCAATCGATATGCAACCCCTGCAATCAACCTCCGGCCCATGTCATCGATTGCACTACCCAGAATGGCGTTTTCCAATCCCGTTGTGGCATTGGCACTGCTTGAAGAAGTTGACAAGAAGGAACTCCAAACAAATTTGCTGAACACAACTCCCCCAAAGAAATTCAGCATTCGG…	MFSGNAWRFVVTSFFAMATSACLVLAFGDAQSSTNRYATPAINLRPMSSIALPRMAFSNPVVALALLEEVDKKELQTNLLNTTPPKKFSIRSLTWLFFVPIGALMGFFVGRKLTKMKRGTFSVLHQCDYTMMMTLGAQVEKDESTEKLPVKVETSYAKIIANIEKKYMKEASSVPNVQVGDTVTVGVHIQEGETKRVQDFTGVILRLKNSGLHKSMSVRAVMEEVAVERIFMLHSPFVAYIKILRRAKVRRAKLYYLRNVVGKAARLKPRFDQSVNN*
rplT; large subunit ribosomal protein L20	NP_041903	NP_074979
rplU; large subunit ribosomal protein L21	GDJR01034094	Contig53833	-	2	41	41	mt: 0.42 (pt: 0.21)	1	CCCAGGAGCAGTTCTTTTGGACCAGTAACCCGAGCCTGGTGTTGTGGATTGAGGGGGGAGGGAGAAATGTATTATGATTTGGAAGCCCAACACCTCAGGAAACCACTGAAATCACTTGAAATTCCAGTGCACCTGTGGACAATTGCCTCTGCCCTTTGCTGTCTGTTCATTTCTGCGATCGTCCTGTGTGATCGCGCATTTGATCAGAGCGCCACAGAGCTCAGCGCGTTTGTTGCAAATCAGCGGCATGCGGGTGTTGTTGCACCCTTTGTGCAGCGATCAGTGAGGGAACATCCTGCTGTGTTTGAACTTGAAGAGGCTGGAGAGCACGAGCCCACTCCAGAGAAAACCTTGAGTCAAAGAAGCCAGTTTCTATTCGCCCCGTTTTTGGCATTGATG…	MYYDLEAQHLRKPLKSLEIPVHLWTIASALCCLFISAIVLCDRAFDQSATELSAFVANQRHAGVVAPFVQRSVREHPAVFELEEAGEHEPTPEKTLSQRSQFLFAPFLALMATLASFALLVHGFSKLIPKKAVGNGRHVTECWSTASCSGADTVLNPIQDNTEAVAMGSFLGSQRTPATHLVIDDDGFEKKIAMAATTGPQTTLYAVVAIGGHQYIVQPGQILSIDKLPLEIGDEFAFEKVLLLKNKDDLEVGFPYLSGVKVTAEVLRNSKGKKLRIFKFRAKKHYRLTKGHRQKYTDIHITEVAGTRVSSMVGLAAAKEPEASPVP*
rplV; large subunit ribosomal protein L22	NP_041915	NP_074980
rplW; large subunit ribosomal protein L23	NP_041935	NP_074982
RPL26; large subunit ribosomal protein L26 (origin: archeo-eukaryotic)	GDJR01058977	Contig41431	+	2	33	33	pt: 0.0	1	AGACAGACCGGGGTGCGACCACAGCATAGGGGACAAGTGTGTGCGCGCAAAACTCAGGGGACCACCGTTCCTCCCTTGGGTTTGGGTTCGGGGTCAGTTTGGGAGAGCCGAACCGGTTGACAGCGGTGGGTAGGGGTGAGAACGAGTCCGACACCAATGTGCGATGTGAATCCCACGATGGGGAGGTGCGTGGGGGGAATGGTCGCGCCCCCGAAGGTTGCCTCCCGCCAGGGCAGCCCTCCGCCATGGTGGGTCACCGAGGGGTTGGCCGCGCCCAATGGCAGGGGCAGGGGATTGACGGATGGGGCTGGGATTTTCCGGGGCGAAGCACAGGTGAGGGGACCGCAAGGTTGGCCAGGAGGTGGGAGCGGCCAGGGGGAAGCACAGTGGCTCCCTCAC…	MDGHRPPTAVGVAFAGGALAAVVALVCLGPTPGAQLFAPALTPTTAARLTQAIDAPLPLISRAAAVHFPLSVEERESADPSPEMASGAAVPTWTWSVTVLAAAIGAVLGFMGRWRGQRAGWVGLEAVVVPAEQEWGMASIREARRQLTRGRRDLLALPSSEQRKHMAVVLSKELRQMHNVRSLVVRKGDRVRVLGGRFKGAEGKVVLSDIPHLLVHVEGMVRKKNNGTTVPVPMHPSQLEIIDLLLEDKTRVAILERRAKGRAEEAERRAKMHSVALSSAEGS
RPL26; large subunit ribosomal protein L26 (origin: archeo-eukaryotic)	GDJR01021684	Contig43496	+	2	28	28	pt: 0.93	1	TATTTTTTTTCGTGGCACCACATGCGACTGCCGCTCACAGCCCACGCAGTGAAGTCGATTGTCTGCGGCGCAGTCACTGCGCTGCTGCTGCTGGTGGCGCTCCCCGAAGAAGTGCGACCCCCCTCGCGATCCCTGTCTGTCATGCCGATGACCTCGCGCCTCCCCACCCCCATCAGCACCACCCGCCAGGGGTCCTCCTCCTCCTCTGCAGTGCTGCACAACAGCGACCCTGTCCCGCTGTACCACGACCGTATGATGTCACACCCAGCCATGCCGTCATCCTCAGCCAAATTTCCTCCGTCACCGGCCCCCGTCAGCTCCGCCGCCACGGGGGCTCTCCTGCTGCCTCTCGCCCTCCTGGTGGCCGTTGGGAGCGCCGTCGGAGCAGTGTTGCGGTGG…	MRLPLTAHAVKSIVCGAVTALLLLVALPEEVRPPSRSLSVMPMTSRLPTPISTTRQGSSSSSAVLHNSDPVPLYHDRMMSHPAMPSSSAKFPPSPAPVSSAATGALLLPLALLVAVGSAVGAVLRWVVKPPLAGHSVPEQWAMAGGGGPNPNDEPWEYEGPPKLALKLKFQDRKDLMKAPYYQRRLLMSSPLSREMQEKYGVRTMPIRKGDEVLVRVGEFAGIEGRVNRTYHQKLLVFVDGVDVRKSDHSRKKIGLDAAKLEIVDLYMDARRKKVLLRKLAREPMSKEYRNDIVDAYPI
rpmA; large subunit ribosomal protein L27	GEFR01028380	Contig54500	+	1	58	33	mt: 0.67 (pt: 0.19)	2	CAACGTGGATCAATGTCATGGGTCCGAACCTGCTGCTCACCAAGGATCGAACCCACAACCTTCGGCTCACAAGGCAGACACCTTGACCACTGGGCTCTCTTTGGGGGGGGGAGAACAGTCCAAGAAAGCTAAACAGGGTGCAGAAGTCAATGCGTTGAAGAGAGACACAACTCGCCCCGTTGCCAGAATGTCAACAAAAAAAGAAGAAAGACAAAAGGAAACGTTTGGGAGGGTCTCCGCAGTGCTGATTGAGACATTGCTTACCAATTTGGCCTGCAGCTTTGAGGATATTCTGTTGACCAGGCAATGATGGGGGTGGCGGTCCCCATGTTAGCAAAAGTTGTTCGCAAAGATGCCCTCCAGAATGCGTGGTAGAGAGAAGGCAATGGGAACATCGGC…	MQKYEVVPVALSCSERRPLLTVLMVGCIAFIGSFTVGFVAASLFAAPSTLPTLSPTYAQTHGGLHVMEAHKKGSGSTKNGRDSNAKHRGVKIYGGQPVKAGGIIFRQLGTKWHPGNNVGMGKDYTIYSLKEGVVKFEKVRGRKAISVYDAPPKPPLSARRLERMNKIWPPRKSGRQKKPVAVAAIKGEADAETTAVVEN*
rpmB+rplQ; large subunit ribosomal fusion protein L28+L17	GDJR01017166	Contig13854	-	2	28	28	pt: 0.65	1	CATGATCAAAACCAGCGACCAGTTGGTGACAAGTGAATGAGTGGCTTAGTCTGCAATGGCAAATTTATGAATACAGTGCATCCCGGTGCTGCTTGTGTAGAGAATGATACATTGGTGAGGCTTTTCTTGGATACTTTTACTCACACAAGTTCAATGTAGCACATTCTTGCACAGTCTCCCTTCCTTGGCATCGTTCTGATGATTCTCGTGAACCCTCCCTGACGGGAGGAATACCGCTCCGGAGCCTGCTGAAACAGACTTCTCACCAGTCCCTTGTCATAAATAAATGCCAGTGCCTGCCGCCGCTGATGCAATGAACCGCCCTTTGCTAGAGTGATCATGTGGTCTACATGCTTGCGAACGGCCCTGGCCTTGACCATGGTCGTCAAAATTCGGCCA…	MISSNLWMVLGFLTTFATFVGFVTLLESSSHRNHLHARSFDVAVTPSVHMQSLPIQRASVMEAVRKAYADEMEKIAAEQAVHEALPFHGLGIGVLCSSLLLALAGFSLRLLSSSQLRIQAEPFAIVVASAMMARKVEEDHTARKKALSPRAVMAKMRKGALRRVKKGRKTTGRVCALLGKIDNRKARRISFSHIRTKRIQKVNLHWRRLYWEEAKCWVMLRLSTKGIKTITKYGLHQAAIKFGLDLTKHRNGTSERKYIKHLPENEKKLAMMRGVRSRYQQAVRRAKLADEEIPLPPPNMKPCFKKKRKKPKIPKKRQMRKKQNDAGNAGPGAEPAVIAMAISHGKRVPRLGRAADQRKALLRSLTTAIIRHGRILTTMVKARAVRKHVDHMITLAKGG…
rpmC; large subunit ribosomal protein L29	GDJR01019426	Contig3367	+	2	18	18	pt: 0.82	1	CATCATTGCACTCAAATATGGCAGCACCAACGGAATGTGGAAAAGAATGATAAGTAAAGTGCGATGGAGAGCGCCAGTGACAGCAGTGCAGACTCCAATCCGTTCCCAGGAAAGGATCATGCGACGGCATTTGAGCTGACATCTGCCGACCCATCAACCTCGGTGACAGCCAGGGTTTCCCCCCAGGCCAGTTCAGCGGTCACCATCCTCTCTTCCCGGCGTTGCCGGCGTCGCTCGTTCTTCAAATGCCACTGCCGGATGCGCTCCAGTTTGCCTCGGATGCGTTTCAACTCCTTCTCGGCAGCCTTCTGTTTCTCCTTTTGGACTTTGTTGCGCACCTTCTTGGTGGTCTTGTACCTCATGTAAGGGTCGATCCCCTCTGCCCGCAGCTCGTCAAAG…	MISIFCLYFCFLSAVAYSEIGPPRASRQGLLASLASNQQRCNLHPHLYRGCASPHGPHQPSFSGKYLNEKKELPKGAVALLSAIGATGFVITVLWKRVLQHRDGTLEPFEEISTDAFRSIAFIAPEDVGDGFPPLSGSDVHHVPEETPEGPNRVANPEGLRPRGRRERWIEKPNPEYDEDIEQLERKVFQLRTWKVLRHPDFRSSDLWKARKKIARLKTAKRFDELRAEGIDPYMRYKTTKKVRNKVQKEKQKAAEKELKRIRGKLERIRQWHLKNERRRQRREERMVTAELAWGETLAVTEVDGSADVSSNAVA
rpmE; large subunit ribosomal protein L31	GDJR01062039	Contig68131	+	2	31	31	pt: 0.67	1	TGGCCACACAACAGATGCAGAAACATGCGCAAACCACAGTGTCCACTGAGGAGGGGTCTGGTTCGGGTGAGTGGTGAGTGTGTATACATCACAGAGGTGGTGTGCCGGGAGGTCACTGCAGGTATGGAAAAGGCCTCCGGCCTGGAAAGAAGCTGCCGAGCGAAGGGTGCGTAGCGGCATTGCTGAGAGATGGTGGTTTTTTAACACATCAGTGCTGCAATGAACGACCGCCAGCGTCCAGTGCGCACCAGTGGGAGTGACGTGCATTGGGATGCAGAGCCCCGGGTCGGAGAGTCGCCCGCCCCGGCTCACTTCTTGGCGGCGGGCTTCTTCTTGTCCTTCTCGTTCTCCGTCTTCTCCTTCTTCTTCTTGCTCACCTTCTCCTTCTCCTTCTTCACT…	MHLTPSWVATLMVVAVGAVAFLVLSSTVGSALLFSASRPVAMVQSMAAVPTTARTSPSRAFPSKATAMGVAEALQVDWAELQPEEALTTIPRAIAGLVLGMAAAVWAVLLRRGQMAGPSLPAISIDLEAAAPCFRSPLTPPTARPSLALWAKKGIHPEMYEAKVFCNGEHVMTTLGTQKEYVVDVWSGNHPFYQSGGKHTVNTMGRAEMFRKKYGLTMDDRMGTVPILTGPMLPPPPRRVKKEKEKVSKKKKEKTENEKDKKKPAAKK*
rpmE; large subunit ribosomal protein L31	GDJR01062040	dtto
rpmF; large subunit ribosomal protein L32	NP_041935	NP_074964
rpmG; large subunit ribosomal protein L33	GDJR01020201	Contig2272 / Contig53488	+	2	29	29	pt: 0.89	1	TCTATTTTTTTTCGAACAAGGCATGATTGTAAATGAAGTGAGCCTTCTCAAGCATGGGATGTTGCTGCTGTCAATTGCTTTTGTTGTATATGCTGGAGCTCTTCTGACTGAGTCAGCCTCTTTCTGGATGCAACCATCCTTGTTGAGGCCAGCCGTTGTGGAGTTCATTTCGGCGACCAAGCCACTGACATCCGGCGTTGCTCTTATGAATGCCCCTATGGAGAAGCGTGACATGCTGTCGTTCAACACGGTGGCGACACCAAAAGCTCAGACAAATGCACTGGCAGCAGTTGCTTTTATGGCGGGTTTTGTGGCTGCACTGGCAGTGGCTGCATTCGCGTTTATCAAACAGTTCCAGCGAGCTCAGCATCAAGAGATCCCCGACATAGAGTTCGGTGG…	MIVNEVSLLKHGMLLLSIAFVVYAGALLTESASFWMQPSLLRPAVVEFISNALPSATKPLTSGVALMNAPMEKRDMLSFNTVATPKAQTNALAAVAFMAGFVAALAVAAFAFIKQFQRAQHQEIPDIEFGGETCLSEKHSGVSPVPVYLEGNFLKRSFGYLNPFRMRDMALGAKKKGTRLIVTLECTEARGLGKTPSRYTTEKNKKNTPARLELRKYNKYLRRHTLHREIK*
rpmH; large subunit ribosomal protein L34	GDJR01014993	Contig49398	+	2	27	27	pt: 0.9	1	GGGTACTTGGGCATGGAGGGGTCAATTCATCCAAAAACAATGAAAACAATGATATGCAAGTGAGTTTTGAGGGAAAGCTCCATGCCGCGACAAGCGTTGTGACTGCACGGCACAGTTGGAGAAGGGTCAGCTGCACAACGGTCAGGGAAGTGGATGGGGACAACTTTTTGTTCCGACATTCAGAAAAGACCTTCATCGTGTTGTTTTTTGTCTACCTCGTGCTGCGCCTGTGCTTGGATGCAATCACACTGGCAGTGCACAACAGCCAACGACCCTTGCGACGCCTCCGATTCAGGACATTTCGGCCTTGCTTTGTGCGACGGCGGGTGCGGAAGCCACTCACTCGGGCCCGTTTCCTGTTGCTGCCTCCAGAGTCCAGGGTGCACCCCAGCCCTTTCT…	MPFFTSRISWWCWLAVFILCFLFLARAAPTSGTLLHTLQALQGTRSSPVIRFPPIAPSRTSGPRVLTKALQSNFRELQESDGSTKESKSSFAGVFGGFIFAFGALVAFLQRLSNWHSEVPSLNTITIDLDDGSNGNYVEDDRKDIRSVRFGSFSLFDASESGLTTLYNRKKGLGCTLDSGGSNRKRARVSGFRTRRRTKQGRNVLNRRRRKGRWLLCTASVIASKHRRSTR*
rpmI; large subunit ribosomal protein L35	GDJR01020367	Contig49325	+	2	45	45	mt: 0.29 (pt: 0.26)	1	GGCAGCGTCTTCACATTTGTGAGGAACACCCTTTCACACCCTTCATTGGAAGAAGAACCAACGGTCTTGCATGCATTTATGTGTCATTTTGATGGAAGGCAAGGCACGATGGAAGGCATGGAGGTGTGCATGCTAGTGTGGTGACATGAGGGTCATAAGGTTGCGCGCTATCTTCTTGGACCCAATGTAGGCCCTTTGCCGCAGCGCGCGTTTGCGGGCGGGAGACTTCTTCTCATTGAAATGGGCCTTTCCGCACCGCCGATGCATCAGCTTGCCGGTTCCCGTCACCTTGAAGCGTTTCGCCGTGGACTTGCACACCCGGTGCTTCCCCTTGGGCCGCCGCCCCACTGCCGAAGCAAACACCTGCGTCTCCGTCGGCATCTCCACATCTGCCATTTC…	MLRRRTESTSLLPAVNVSLNENHLQGWIGLLMVAGIVGMLVTVASNSPSMYISTPTVATRPLVVPTTAYLTPTLDAHREVAALPQPQEGYQPFRFQPPAQWSIGAAAVPVMLLLAVVGLWGMWRHASQCRPWFAEMADVEMPTETQVFASAVGRRPKGKHRVCKSTAKRFKVTGTGKLMHRRCGKAHFNEKKSPARKRALRQRAYIGSKKIARNLMTLMSPH
rpmJ; large subunit ribosomal protein L36	NP_041922	NP_074967
rpsA; small subunit ribosomal protein S1	GDJR01039070	Contig801	-	2	-	25	pt: 0.92	1	GGGTCTTGGAGTTCGAAATGCTTCAACCACAACCTCATTGAGAAAGCGAATGCACATATGAGCCAAGGGTTGTGGAACGCCCATGAATGCAGTGCAATAGAGGTCAGGGGAAACCTTTGCCAAGGGGTCTGTGAATCCACAACATTGGATGTGGGACGTGGCGTTGGAAAGAGAAAAAGGTGAGAAAAAGAGAACCGACAGTGCACCATGGGCATTCACATTTAGAGTGTCGCTGCTGAGGAAAACCATGTCAGCAGCAAAAGTGATCACCACTCCCCTCAGCCAAAAGCCACAGTGCTCTGCTCCTCAAGCTTCGCCTCAAACTCCTGCATCCGCTTTTCCGCCGCAGCCATGTCCTGACGGAAGCGTTCGGCCATTTCCTCTGCCTTCTCGAACACC…	MQGLDVKLFIGAVLSVICALQVFSSQRNEVYLPRSPLTASRISSTSHALRSVRVARSDPSDLRTVPKMPSTIKYQPSQAAASTVNRQRMMAFIGFLLTAMLALFFHKQVFKPIEMGDWVVASADCFDNDGNNGNDAKNQDDDDKDHENFDSSDDEELEPEELFQKKALEAREDYQVGSQTTRLAHFPGQKGLVNLVELYKEFDELLNNTPEDVPQLGARVTGTISSFNRDGVFVNLGGKTIGFCPREELAILKVKCMPDVVDVGSVEEFDIIATHSLVGDLRHTECVLLSKRSIAEELAWNLVRQYWESDIEFNVTLRNRSRFGYSVEVEDLCIPAFLPLTQASSDLATTIEFDEEGECDTSTFEGQVIKVRVFDLDIEKERLVVSQRALNVTEVDAFQ…
rpsB; small subunit ribosomal protein S2	NP_041924	NP_074969
rpsC; small subunit ribosomal protein S3	NP_041916	NP_074987
rpsD; small subunit ribosomal protein S4	NP_041947	NP_075002
rpsE; small subunit ribosomal protein S5	GEFR01010196	Contig36504	+	2	40	40	mt: 0.65 (pt: 0.33)	1	TCCGATCTATTTTTTTTCGGGTCCGTTCCACCGCCGTGGCAATGCCAGCATCCTCCGCCTGCATTGACATCCCCCCGGGCACACCAGCTTCATGCACAGGGCCATGGTCCCGTGGGTGGATTGCAGTGGCCTGCGGATGCTGTGTGGCCTTTGGCCTCTGCATTGGCGTCCCCTCTGCCAGCCAAAGCCAGGTGAAAGTGTTGGTGGCGCCGGCGTCACAAAGGGCAGTTGCCCATTTGGTTCCACCACTGGGCACATCGCGTCCATCAATGGCTGCAAAGATGGCGGGCAATGAGGGAACGCAGGTGATCCCTCTGGCCCACAAAGCCCCTTTCCAAGCAAATCCCCACAATTCCACTGTTGCATCCTTTGGCTGGCTGGCTCTGGGCATATTGATGA…	MPASSACIDIPPGTPASCTGPWSRGWIAVACGCCVAFGLCIGVPSASQSQVKVLVAPASQRAVAHLVPPLGTSRPSMAAKMAGNEGTQVIPLAHKAPFQANPHNSTVASFGWLALGILMIAPALAIFRWAAWFLPSASSQSMAGLYGTQERGELMKLQAKSKFHYNEETGHWTVDGMEDDGWLPEEIAQLSMEEREKRVLEMLGLWDKYKPKPKEDDEEDEVWEDQWFKEEEKDVEDGKKGGDQNQRQFGRDQSRPEGKGKGKGKGKGKGKGKGKGKDEGDGMIEQVIQIRRVTKVTKGGRNLKFRAVVVVGDGKGKVGVGCASQQEIMHAVQNAILRAKREMITVHLNKDWTFPHETTSRLGAAQVWMKPARGGTGVIAGGAVRAVMEAAGVRNCLAK…
rpsF; small subunit ribosomal protein S6	GDJR01017953	Contig4999	N-end incomplete	0	-	-	-	-	ATCAAAAACATGTGTTCTCTGTGGAGGGGGTCCGTTCGTTTGGGGGGTTGCTCTACAATGAAAGAGGAGAGGGTTGTGCCAGTCAAGTGCTAGTCAGCTCGAACACGAGCCAGCGTCCTGTTCAGGGTTGGCCCTCTCAGAGGACTGTGACGGTGACAACGACTCAGTACACCACAAAAAAAATGCAGCGGGGAGAGAAGGTTCGGCTGTTGGGGACTGGGTGGCGCTGGGCACTTGGTGGTACGGCAGCGGGTCAGGACTTGCGCCGCCTCTTCTTTCGAGAGGGCGAGGAGGAGGAGGAGGACGACGACGTGGGGATGAGCTATACGGAAGCCATGAGAGCCATGGCAACGTCAAGGGGATTTTACGAAGACTACGAGTTGATGGTGATGGTCTCTC…	QKHVFSVEGVRSFGGLLYNERGEGCASQVLVSSNTSQRPVQGWPSQRTVTVTTTQYTTKKMQRGEKVRLLGTGWRWALGGTAAGQDLRRLFFREGEEEEEDDDVGMSYTEAMRAMATSRGFYEDYELMVMVSPDLSDEEKMRRMTKLEALFTENECKSVVLYNRGFHPLAYPIAGASEGHFLVYHFRGPRVMPKLISEWHRGRGMNDDNSILRCICMKRGDVPCLNFLNEGLSEEELGISSDGDYGGEEEEDEEEEEEEDGYGHGGGDADGYGYGGDGADGYDEAGSDAGDDDDDNDDETH*
rpsG; small subunit ribosomal protein S7	NP_041901	NP_074998
rpsH; small subunit ribosomal protein S8	NP_041921	NP_074966
rpsI; small subunit ribosomal protein S9	NP_041933	NP_074972
rpsJ; small subunit ribosomal protein S10	GDJR01036190	Contig22141-3	+	1	64	-	mt: 0.57 (pt: 0.39)	2	GTGCTCTTCCGATCTATTTTTTTTCGAGACGCACCCGATGTATGGGGCGGACGGCCCACCCAGTGGTGGCATGCACCAGCCCACAGTCATGTACTACTCCTCCCCTGTCAGCTGCCACCCGCATTGTTGCCAGACGCGGGGCATCAAGCCAACCCTCTGGGCCAGCTATGAATTCGTCACCCTCTTTGCCCTGCTGGTGATGGTTGGGTTCCTCACGTTCTTGTCAATGAGCATACACCCCCCTCAGTCAAAGCACGTGAGCGTCGGGCGGGTGTCGGACGTGGGCTGGCTCAAGGTGCCCACCGCGGCTCCCGGGGTCTCCCGCACCAGGCGGCCCTTCCTGTCCGTCGCCACTGCCGCCGAGGAGGCCGCTCTTCAACCCCAGGAGCCAAGCGTTGC…	MYGADGPPSGGMHQPTVMYYSSPVSCHPHCCQTRGIKPTLWASYEFVTLFALLVMVGFLTFLSMSIHPPQSKHVSVGRVSDVGWLKVPTAAPGVSRTRRPFLSVATAAEEAALQPQEPSVAAENDAKENDAEERPELNVAEENDMEERPELNVTAEENDAEGRPAEEAPKQRIRLRLKAYFAPVIEKASRRILAACRANDVKVSGPVRLPTRKKIFCLLRSPHVDKDTREHFEIRTHSRLIDVVNPTPEVIDALVALKYPSGVKVDIKLT*
rpsK; small subunit ribosomal protein S11	NP_041948	NP_075005
rpsL; small subunit ribosomal protein S12	NP_041902	NP_074973
rpsN; small subunit ribosomal protein S14	NP_041923	NP_074968
rpsO; small subunit ribosomal protein S15	GDJR01015095	Contig5180-3	-	1	-	48	mt: 0.62 (pt: 0.21)	2	GTTGGATTTCATTATTAGGATTCAATAAATATCACGTTGGGTCGTCAACGAGTCAACCCTTGCAAAGGAGAGAGAAAGGATATATCAGGAAGGAGAGGGGAAATTACAAGTGAATGAAGCAACCACTCATTCGATGCCTTGGGGAAGATGATTGTGTCTTGGAGTGGAACAAAGGAAACATTTCAAAAATCAACTGGACCTTCGTCACCCTGTGCACGGCTGCAGTGGCATTCATTTGCATTTTGTTTGGACAAATGTCTCGTCAACCCCTCCACCTTGCAACAGTTGTTCCCTCATTGGCTCAAACTACGCCCCATCATCGAATTGTGCCAATTGGTGCAGAAGAAGAGGGTCAAGGTGAAGAGGGTCCATATGAAGAGGATGGAGAAGAAGAAGATC…	MKQPLIRCLGEDDCVLEWNKGNISKINWTFVTLCTAAVAFICILFGQMSRQPLHLATVVPSLAQTTPHHRIVPIGAGGGEEEEGQGEEGPYEEDGEEEDPEVSPLADLFSNPEQEHNEDLEEPFEVLNFEMIDVPTTGQKRAIRRMAHLAFHRWRVSENDVGSAPVQIARLTARIDSLSKHIAAQGKDIVARRRIVQIASQRRSLLSYLWKRDPGMVVDLIQELKIRWRRPESNTLIPLSGPVKIRIPRNAKRPRTIPWSNQVAEAAAAGTQ*
rpsP; small subunit ribosomal protein S16	GEFR01021846	Contig18264	+	1	40	40	mt: 0.84 (pt: 0.1)	2	AAGGGGACTCGGAGGATCGCAGAAGATCGGAAAAAGCAAGGAATTGTTGCCTCAAGATGGATTGACATTGGCAGATCACATCGCAGATTGGGGGGTCAACTTGGGTGGAAAAGGTTGGTAAGACCACGACGCAGTGAAACAGAAAAAAGAAAAAGCGGTCGGATGCCCTTCATTTGTCAGAAAGGGGAGTTGGGCGGTGCTTGGTGGGTCAGAAAGGAATGGTTGGCCACAATGTCGTTTGGCTTGGGTTACAATGTCTCTCCCAAAATTTGAAATGGAACGCCAAATGCTCCGGATCATCTGTTGATTGGTGGGGAGCGGTGCAACCACAAATTGAGTAGCTGGGTTGGGTTGCCAAGTGGGCTGAAAAATTTCACTTCTTTGTTGCTCCAGCCGCAG…	MYQEVDMEGPHVAANFPHTIVSVIAFVGAFLGTLLIASISSPFSNKWAATPTIAPSVPHVVLAHHLNVLQASPFSPLLAQLELEKDPGADVEWIEDDMEDAVDTNDKSLNFAVFMATKIRLTRKGRRKVPFYRMVVADSRMPRDGRFIEIIGTYNPLKKKDDPERVNLNAERVSYWLGVGAQPSETVSHIFERAGLRLPPWLTKRLEKEKAIRQIAIDKYRKEQAKAAKAAAGATKK
rpsP; small subunit ribosomal protein S16	GDJR01018723	Contig62652
rpsQ; small subunit ribosomal protein S17	GDJR01030025	Contig13850	+	1	42	42	pt: 0.3	2	TTAGCGTCATGCCATGCAACACTGGCAATGGCCTTGTGGGGCAAAATAAAAGTCAATGGGTGAAACCAAGTTATTTGGAAGCGAAAGGGGTCAAAAATGGTCACAGCAACCCGAACAAATGCTGTCTGTTTGAAAGTGCACAGCGATCACTTGATTTCATAACCAACCACAACAAAGCGCTTAGTTTTGGACAGTGGCCGCCCCAAGCGAATCACCACCATGTCACCATTTTGGTATTGATTGTTCTCATCATGAGCACTGTACCTTTTAGTGAACCTCTTCTCCTTCCTGTACTTCGGGTCGACGGCGTGCCGTTCAACTTCCACAACAACTGTTTTGTTCATTTTTGTAGAAACAACACGACCAATCAATTCCAAGCCCTTCTCTGGCCAAGGTCCC…	MFDSKSGFLLHEAKKAEPGLGIKLIVAVASLAFCCGVGFAYATNLQELFVEVNPSVAHQALKPLHQAHATPATSQVIATLEEKPPGPWPEKGLELIGRVVSTKMNKTVVVEVERHAVDPKYRKEKRFTKRYSAHDENNQYQNGDMVVIRLGRPLSKTKRFVVVGYEIK*
rpsR; small subunit ribosomal protein S18	NP_041929	lost
small subunit ribosomal protein S19	NP_041914	NP_074986
rpsT; small subunit ribosomal protein S20	GEFR01003766	Contig36722	+	2	-	-	pt: 0.4	1	GTTTTTTTTTTTTAAGCTGCTTCCATGTAATCCAGCGGCCTGCATCCATATTGTCTTTGTGTGCTTCACCAGCTTTGGGGTGAACTGTCCAGTGGGGGGTCTGAAAGTTCCGGCTACCCCACGACAGCCCCTAAACCAGGGAACAGTTGCACAAAGGGAGGGGTTTCAAAGTTTGAAGAAAGGGTTGCAGATTCGTGGGAGGGAACGGTCAACGAAGAGGTCAGATTGGAAATGGAATTTGTGTGGCCTGCAGGCCCAGCCATCGGGTGTCCCGACACGGCTGCCAAACGGTGGCTTTGGAGCCCCCAAGAAGGTGGTCCACCGATCGATTGCTTGCCATCACATGCCGCCATCGCCTGCAGGAACTGCCCGCGATGTTTCTGTGGGGTCCGCCTTTTT…	MRSNPASVKWAAFLGVCAGTLLFLFMPNLHKPFYVRLSQFSSISGLEMSRIPLTNTIAGPPFVNKPRQFSRSRTAASTSRPSPVLGASISPVWKTPTFASLTGWLALAVVAAASVVGLGWVYSARPSRVFDIKTCPATFAMLATEAEKRRKRSPKKKHRQEERNRKYNRAWKSKVHTYTRRFLEAMATFDKQPTLENRAVMAKELANVYEMSDKCKVKGVLHRNTAARRKARVGRLYSSRFHRVVVPAAVAMAAQSGVGVLERSGDVHGSHGGGGGGGGGGKKADPTETSRAVPAGDGGM*
rpsU; small subunit ribosomal protein S21	GDJR01013387	Contig67842	+	1	34	34	pt: 0.6	2	AGTTCAGACGTGTGCTCTTCCGATCTGGGGGGGACAGGTCAGAAGGATGTAATTTGTGGACAATTCGGGCGGTGAATGGCGGGAACAGGGGATTTCTTCCAATGGCCATTGGCTTGAACCCCGCCAGATTTGGGGGAGATCCTCAGACAGCATCAAAAGTGCATTCCTATATCTCCTCGATGGGAAGCCCAGAACGGAGATTGGTCACTTGCTCCTGCTTCAAAAACTCCTCCATCGTCTTCAGTGGGGCACCCAATAGCTTCTGCGCCCCTTTCTCTCGATCCTTGCGAAACTTTCGGTAATGACTGTTCTCATAGCGTCTACGCCGTCGATACTCAGCGATGATGTTTCCTTGACTGACAAGGGTCATGAAATCTCTGACGCCATACTCCATTTCTT…	MSYYYEELDRPVRHKLVTCFLGFFAGLLATFAISSTISAHSTQWITGNLKRGFVPIPSHQAGLDRKLELKGKGTFNVEVDLEDEEEMEYGVRDFMTLVSQGNIIAEYRRRRRYENSHYRKFRKDREKGAQKLLGAPLKTMEEFLKQEQVTNLRSGLPIEEI

## Sheet: Table S6
Table S6: Rho factor sequences identified as bacterial contaminations of eukaryotic and cyanobacterial sequence databases.
	Organism	Accession	Likely source of contamination
Cyanobacteria	cyanobacterium TDX16	OWY70987	Planctomycetes
	cyanobacterium TDX16	OWY71882	Planctomycetes
	cyanobacterium TDX16	OWY60672	Actinobacteria
	filamentous cyanobacterium Phorm 46	PSB02800	Bacteroidetes
	Leptolyngbya valderiana BDU 20041	OAB63722	Planctomycetes
	Leptolyngbya valderiana	WP_082901197	Planctomycetes
	Lyngbya confervoides	WP_039724499	Alphaproteobacteria
	Nostoc linckia	WP_099081443	Alphaproteobacteria
	Hassallia byssoidea VB512170	KIF34423	Bacteroidetes
	Fischerella thermalis CCMEE 5319	PMB29341	Bacteroidetes
Eukaryotes	Nephila clavipes	PRD20345	Gammaproteobacteria
	Nephila clavipes	PRD35043	Gammaproteobacteria
	Nephila clavipes	PRD38392	Gammaproteobacteria
	Nephila clavipes	PRD19258	Gammaproteobacteria
	Nephila clavipes	PRD26141	Gammaproteobacteria
	Nephila clavipes	PRD37167	Alphaproteobacteria
	Nephila clavipes	PRD26193	Bacteroidetes
	Lipotes vexillifer	XP_007471766	Gammaproteobacteria
	Lipotes vexillifer	XP_007456655	Gammaproteobacteria
	Trichuris trichiura	CDW58502	Gammaproteobacteria
	Spinacia oleracea	KNA07496	Alphaproteobacteria
	Drosophila ficusphila	XP_017041219	Alphaproteobacteria
	Drosophila ananassae	ABP48076	Alphaproteobacteria
	Drosophila bipectinata	XP_017087178	Alphaproteobacteria
	Homo sapiens	SJM31473	Alphaproteobacteria
	Plutella xylostella	XP_011566983	Alphaproteobacteria
	Harpegnathos saltator	EFN87613	Alphaproteobacteria
	Pantholops hodgsonii	XP_005955289	Alphaproteobacteria
	Pantholops hodgsonii	XP_005978952	Alphaproteobacteria
	Pantholops hodgsonii	XP_005959491	Alphaproteobacteria
	Pantholops hodgsonii	XP_005973240	Alphaproteobacteria
	Pantholops hodgsonii	XP_005967194	Alphaproteobacteria
	Pantholops hodgsonii	XP_005974155	Betaproteobacteria
	Pantholops hodgsonii	XP_005976324	Betaproteobacteria
	Lasius niger	KMQ85759	Alphaproteobacteria
	Gossypium hirsutum	XP_016734041	Alphaproteobacteria
	Vollenhovia emeryi	XP_011860443	Alphaproteobacteria
	Spodoptera litura	XP_022836778	Bacteroidetes
	Biomphalaria glabrata	XP_013093323	Alphaproteobacteria
	Stylophora pistillata	XP_022810352	Alphaproteobacteria
	Stylophora pistillata	PFX12399	Alphaproteobacteria
	Stylophora pistillata	XP_022778652	Bacteroidetes
	Diaphorina citri	XP_017302471	Betaproteobacteria
	Ancylostoma ceylanicum	EPB65826	Bacteroidetes
	Beta vulgaris subsp. vulgaris	KMS93547	Alphaproteobacteria
	Dictyocaulus viviparus	KJH40033	Alphaproteobacteria
	Callosobruchus chinensis	ABU55331	Alphaproteobacteria
	Callosobruchus chinensis	ABU55332	Alphaproteobacteria
	Monomorium pharaonis	XP_012524429	Gammaproteobacteria
	Cyphomyrmex costatus	XP_018401781	Actinobacteria
	Ricinus communis	EEF26253	Actinobacteria
	Daphnia magna	KZS01364	Betaproteobacteria

## Sheet: Table S7
Table S7: Ribosomal protein L26
129 sequences
118 amino acid positions
	Organism	Source (Database)	Accession number/Contig
Euglenophyta	Euglena longa, origin: archeao-eukaryotic	this study	Contig41431
	Euglena longa, origin: archeao-eukaryotic	this study	Contig43496
	Euglena longa, cytosol	this study	Contig 36104
	Euglena gracilis, origin: archeao-eukaryotic	GenBank	GDJR01058977
	Euglena gracilis, origin: archeao-eukaryotic	GenBank	GDJR01021684
	Euglena gracilis, cytosol	GenBank	GDJR01100079
	Eutreptiella gymnastica NIES-381, origin: archeao-eukaryotic	MMETSP	CAMNT_0000704921
	Eutreptiella gymnastica NIES-381, cytosol	MMETSP	CAMNT_0000675815
	Eutreptiella gymnastica-like CCMP1594, origin: archeao-eukaryotic	MMETSP	CAMNT_0046444537
	Eutreptiella gymnastica-like CCMP1594, cytosol	MMETSP	CAMNT_0046446919
Archaea	Aeropyrum camini	GenBank	WP_062661662
	Candidatus Bathyarchaeota archaeon B26-1	GenBank	KYH39814.1
	Desulfurococcales archaeon ex4484 217 2	GenBank	OYT57096.1
	Desulfurococcus amylolyticus	GenBank	WP_014768035.1
	Dolosigranulum pigrum	GenBank	WP 004635029.1
	Fervidicoccus fontis Kam940	GenBank	AFH42499.1
	Methanothermobacter marburgensis	GenBank	WP_013295323
	Pyrobaculum sp. JCHS 4	GenBank	KUO82376.1
	Pyrococcus furiosus	GenBank	WP_014835567
	Staphylothermus hellenicus	GenBank	WP_013143719.1
	Thermococcus celer	GenBank	WP_088862185.1
	Thermosphaera aggregans	GenBank	WP_013129724
	Thermogladius calderae	GenBank	WP_014737012.1
	Thermoproteus tenax	GenBank	WP_014126858.1
	uncultured korarchaeote	GenBank	AOZ56138.1
	Vulcanisaeta sp. EB80	GenBank	WP_081226210.1
Bacteria	Alphaproteobacteria bacterium 43-37	GenBank	OJV45053.1
	Alicyclobacillus pomorum	GenBank	WP_026964693.1
	Brockia lithotrophica	GenBank	PTQ51238.1
	Lactobacillus reuteri	GenBank	AWD62981.1
	Lyngbya confervoides	GenBank	WP 039727911.1
	Merismopedia glauca	GenBank	WP_106290586.1
	Microcystis aeruginosa	GenBank	WP 012267965.1
	Nostoc sp. NIES-4103	GenBank	WP 096558125.1
	Oceanibacterium hippocampi	GenBank	WP_085882896.1
	Oceanibaculum indicum	GenBank	WP_008945170.1
	Phormidium tenue	GenBank	WP_073609624.1
	Rhizobiales bacterium	GenBank	PLX34328.1
	Rhodospirillum centenum	GenBank	WP_012565944.1
	Synechococcus sp.	GenBank	WP_012306679.1
	Thermicanus aegyptius	GenBank	WP_005583493.1
	Thermocrinis albus	GenBank	WP_012991798.1
	Thermosynechococcus elongatus	GenBank	WP_011055947.1
Kinetoplastea	Bodo saltans	GenBank	CUG84007
	Leishmania braziliensis	GenBank	XP_001565477
	Neobodo designis	MMETSP	MMETSP1114_Transcript_17090-m.37758
	Trypanosoma grayi	GenBank	XP_009310858
Chloroplastida	Amborella trichopoda	GenBank	XP_006857078
	Arabidopsis thaliana, cytosolic	GenBank	Q9FJX2
	Arabidopsis thaliana, mitochondrial	GenBank	NP_680212.1
	Arabidopsis thaliana, plastid	Arabidopsis.org	AT5G54600.1
	Bathycoccus prasinos	GenBank	XM_007515469.1
	Bathycoccus prasinos	GenBank	XM_007509429.1
	Chlamydomonas leiostraca	MMETSP	MMETSP1391_Gene.13037-Transcript_7836
	Chlamydomonas reinhardtii	GenBank	XP_001698149.1
	Coccomyxa subellipsoidea	GenBank	XP_005648373.1
	Crocosphaera watsonii	GenBank	WP_007306415.1
	Dunaliella tertiolecta	MMETSP	CAMPEP_0187381838
	Micromonas pusilla	GenBank	XP_003059847.1
	Micromonas pusilla	GenBank	XP_003061709.1
	Nelumbo nucifera	GenBank	XP_010277989
	Nicotiana tabacum	GenBank	XP_016508756
	Oryza sativa Japonica	GenBank	NP_001058387.1
	Oryza sativa Japonica	GenBank	NP_001065703.1
	Ostreococcus tauri	GenBank	XP_003081884.1
	Physcomitrella patens	GenBank	XP_001758050
	Physcomitrella patens	GenBank	XP_001774887.1
	Physcomitrella patens	GenBank	XP_001783328.1
	Pyramimonas amylifera	MMETSP	CAMPEP_0196570846
	Pyramimonas parkeae	MMETSP	CAMPEP_0191502158
	Pyramimonas parkeae	MMETSP	CAMPEP_0191502396
	Selaginella moellendorffii	GenBank	XP_002963396
	Selaginella moellendorffii	GenBank	XP_002964375.1
	Sorghum bicolor	GenBank	XP_002457392
	Spinacia oleracea	GenBank	XP_021857471
	Tetraselmis striata	MMETSP	MMETSP0820_Transcript_9953-m.17816
Rhodophyta	Chondrus crispus	GenBank	XP_005718554
	Chondrus crispus	GenBank	YP_007627377.1
	Compsopogon caeruleus	MMETSP	MMETSP0312_Transcript_18398-m.24738
	Cyanidioschyzon merolae	GenBank	NP_849080.1
	Erythrolobus australicus	MMETSP	MMETSP1353_Transcript_2996-m.5685
	Porphyridium aerugineum	MMETSP	MMETSP0313_Transcript_9210-m.10613
Cryptophyta	Cryptomonas paramecium	MMETSP	CAMPEP_0113678620
	Guillardia theta	MMETSP	CAMPEP_0113794430
	Guillardia theta	GenBank	NP_050780.1
	Rhodomonas salina	MMETSP	CAMPEP_0172124164
Haptophyta	Emiliania huxleyi	GenBank	XP_005789979
	Isochrysis galbana	MMETSP	MMETSP0943_Gene.19079-Transcript_8251
	Pleurochrysis carterae	MMETSP	MMETSP1138_Gene.18290-Transcript_13199
	Prymnesium parvum	MMETSP	MMETSP0815_Transcript_9135-m.15467
Rhizaria	Bigelowiella natans	MMETSP	CAMPEP_0169565396
	Lotharella amoebiformis	MMETSP	CAMPEP_0118620546
	Lotharella sp. CCMP622	MMETSP	CAMPEP_0190155170
Ochrophyta	Aureococcus anophagefferens	GenBank	YP_003002056.1
	Bolidomonas pacifica	MMETSP	MMETSP1319_Transcript_7986-m.11058
	Bolidomonas pacifica	MMETSP	MMETSP1319_Transcript_92-m.127
	Dictyocha speculum	MMETSP	MMETSP1174_Gene.12629-Transcript_15069
	Dinobryon sp. UTEXLB2267	MMETSP	CAMPEP_0187282196
	Ectocarpus siliculosus	UGhent	ESCG00690
	Nannochloropsis gaditana	GenBank	EWM22436
	Nannochloropsis gaditana	GenBank	XP_005855310.1
	Pteridomonas danica	MMETSP	MMETSP0101_Transcript_25453-m.22157
	Pythium vexans	Ensembl	EPrPV00000017358
	Thalassiosira pseudonana	Gruber et al 2015	Thaps3a_26250
Alveolata	Babesia bovis	GenBank	EDO08427
	Fabrea salina	MMETSP	CAMPEP_0202433532
	Karenia brevis	MMETSP	MMETSP0527_Gene.24556-Transcript_21722
	Karenia brevis SP1	MMETSP	CAMPEP_0189037280
	Karenia brevis SP1	MMETSP	CAMPEP_0189152160
	Kryptoperidinium foliaceum	MMETSP	MMETSP0120_Transcript_93546-m.187882
	Lingulodinium polyedra	MMETSP	CAMPEP_0189971734
	Noctiluca scintillans	MMETSP	MMETSP0253_Transcript_57879-m.105056
	Oxyrrhis marina	MMETSP	MMETSP1425_Transcript_12424-m.20198
	Platyophrya macrostoma	MMETSP	CAMPEP_0176423258
	Theileria equi	GenBank	XP_004831279
Fungi	Aspergillus clavatus	GenBank	XP_001268224
	Heterobasidion irregulare	GenBank	XP_009547320
	Laccaria bicolor	GenBank	XP_001875464
	Paracoccidioides brasiliensis	GenBank	XP_010760478
	Pneumocystis jirovecii	GenBank	XP_018228505
	Saitoella complicata	GenBank	XP_019023170
	Schizosaccharomyces cryophilus	GenBank	XP_013025991
Metazoa	Anolis carolinensis	Ensembl	ENSACAP00000014923
	Bombus impatiens	GenBank	XP_003486898
	Daphnia pulex	GenBank	EFX71534
	Nematostella vectensis	GenBank	EDO49107
	Salmo salar	GenBank	ACI68165.1
	Strongylocentrotus purpuratus	Ensembl	SPU_005252-tr
	Trichoplax adhaerens	Ensembl	TriadP63355
MMETSP = Marine Microbial Eukaryotic Transcriptome Sequencing Project; http://marinemicroeukaryotes.org or https://zenodo.org/record/257410#.WtDUooi5uCp
Ensembl = Ensembl Protists; http://protists.ensembl.org/Pythium_vexans/Info/Index
Gruber et al 2015 = DOI: 10.1111/tpj.12734
UGhent = bioinformatics.psb.ugent.be

## Sheet: Table S8
Table S8: Tic55
94 sequences
352 amino acid positions
	Organism	Paralog	Source (Database)	Accession number/Contig
Euglenophyta	Euglena gracilis	-	GenBank	GDJR01016787
	Euglena gracilis	CAO	GenBank	GDJR01040308
	Eutreptiella gymnastica NIES-381	-	MMETSP	CAMNT_0000694777
	Eutreptiella gymnastica NIES-381	CAO	MMETSP	CAMNT_0000681253
	Eutreptiella gymnastica-like CCMP1594	-	MMETSP	CAMNT_0046463291
	Eutreptiella gymnastica-like CCMP1594	CAO	MMETSP	CAMNT_0046511451
Chlorophyta	Arabidopsis thaliana	Tic55	GenBank	NP_180055
	Arabidopsis thaliana	PAO	GenBank	NP_190074
	Arabidopsis thaliana	PTC52	GenBank	NP_849444
	Arabidopsis thaliana	CAO	GenBank	NP_973970
	Brassica oleracea	Tic55	GenBank	XP_013629506
	Brassica oleracea	PAO	GenBank	XP_013607539
	Brassica oleracea	PTC52	GenBank	XP_013607547
	Brassica oleracea	CAO1	GenBank	XP_013605419
	Brassica oleracea	CAO2	GenBank	XP_013592056
	Vitis vinifera	Tic55	GenBank	XP_002283433
	Vitis vinifera	PAO	GenBank	XP_002274210
	Vitis vinifera	PTC52	GenBank	XP_002283592
	Vitis vinifera	CAO	GenBank	XP_002284499
	Oryza sativa	Tic55	GenBank	XP_015627610
	Oryza sativa	PTC52	GenBank	AAS07234
	Oryza sativa	PAO	GenBank	XP_015633218
	Physcomitrella patens	Tic55-1	GenBank	PNR45192
	Physcomitrella patens	Tic55-2	GenBank	XP_001772643
	Physcomitrella patens	PTC52	GenBank	PNR59513
	Physcomitrella patens	PAO1	GenBank	PNR63463
	Physcomitrella patens	PAO2	GenBank	PNR57659
	Physcomitrella patens	CAO1	GenBank	PNR31067
	Physcomitrella patens	CAO2	GenBank	PNR34613
	Pisum sativum	Tic55	GenBank	O49931
	Zea mays	PAO	GenBank	AAC49676
	Chlamydomonas reinhardtii	CAO	GenBank	XP_001690175
	Chlamydomonas reinhardtii	1	GenBank	XP_001690335
	Chlamydomonas reinhardtii	2	GenBank	XP_001698326
	Chlamydomonas reinhardtii	3	GenBank	XP_001697234
	Chlamydomonas reinhardtii	4	GenBank	XP_001697235
	Chlamydomonas reinhardtii	5	GenBank	PNW74043
	Chlamydomonas reinhardtii	6	GenBank	XP_001697980
	Chlamydomonas reinhardtii	7	GenBank	PNW83072
	Ostreococcus lucimarinus	CAO	GenBank	XP_001418699
	Ostreococcus lucimarinus	1	GenBank	XP_001421195
	Ostreococcus lucimarinus	2	GenBank	XP_001421803
	Ostreococcus lucimarinus	3	GenBank	XP_001420009
	Ostreococcus tauri	CAO	GenBank	OUS47387
	Ostreococcus tauri	1	GenBank	XP_003083174
	Ostreococcus tauri	2	GenBank	XP_003083756
	Ostreococcus tauri	3	GenBank	XP_003081710
	Micromonas pusilla	-	GenBank	XP_003058352
Rhodophyta	Chondrus crispus	1	GenBank	XP_005715135
	Chondrus crispus	2	GenBank	XP_005719294
	Chondrus crispus	3	GenBank	XP_005715716
	Chondrus crispus	4	GenBank	XP_005710314
Haptophyta	Emiliania huxleyi	1	GenBank	XP_005758264
	Emiliania huxleyi	2	GenBank	XP_005786214
	Emiliania huxleyi	3	GenBank	XP_005779235
	Emiliania huxleyi	4	GenBank	XP_005770613
	Emiliania huxleyi	5	GenBank	XP_005794539
	Emiliania huxleyi	6	GenBank	XP_005777847
	Emiliania huxleyi	7	GenBank	XP_005778720
	Chrysochromulina sp. CCMP291	1	GenBank	KOO25288
	Chrysochromulina sp. CCMP291	2	GenBank	KOO31019
	Chrysochromulina sp. CCMP291	3	GenBank	KOO22708
	Chrysochromulina sp. CCMP291	4	GenBank	KOO53088
	Chrysochromulina sp. CCMP291	5	GenBank	KOO34790
Ochrophyta	Fistulifera solaris	1	GenBank	GAX12479
	Fistulifera solaris	2	GenBank	GAX29596
	Thalassiosira oceanica	-	GenBank	EJK69915
	Nannochloropsis gaditana	1	GenBank	EWM26188
	Nannochloropsis gaditana	2	GenBank	EWM27741
	Nannochloropsis gaditana	3	GenBank	EWM25140
	Phaeodactylum tricornutum	-	GenBank	XP_002185582
	Ectocarpus siliculosus	1	GenBank	CBJ28781
	Ectocarpus siliculosus	2	GenBank	CBJ31116
	Ectocarpus siliculosus	3	GenBank	CBJ31980
	Ectocarpus siliculosus	4	GenBank	CBN78999
	Ectocarpus siliculosus	5	GenBank	CBN78998
Cyanobacteria	Fischerella sp. PCC 9339	-	GenBank	WP_017312557
	Fischerella sp. PCC 9431	-	GenBank	WP_026719812
	Fischerella sp. PCC 9605	1	GenBank	WP_026731119
	Fischerella sp. PCC 9605	2	GenBank	WP_026731661
	Nostoc sp. NIES-2111	-	GenBank	WP_096679932
	Nostoc sp. NIES-3756	-	GenBank	WP_067770853
	Nostoc sp. NIES-4103	1	GenBank	WP_096556913
	Nostoc sp. NIES-4103	2	GenBank	WP_096554324
	Nostoc sp. NIES-4103	3	GenBank	WP_096554652
	Nostoc punctiforme	-	GenBank	WP_012408536
	Nostoc sp. PCC 7120	1	GenBank	NP_488394
	Nostoc sp. PCC 7120	2	GenBank	NP_489047
	Synechocystis sp. PCC 6803	-	GenBank	NP_441106
	Calothrix sp. NIES-2100	1	GenBank	WP_096606147
	Calothrix sp. NIES-2100	2	GenBank	WP_096603183
	Calothrix sp. NIES-2098	1	GenBank	WP_096590415
	Calothrix sp. NIES-2098	2	GenBank	WP_096588463
	Prochlorothrix hollandica	CAO	GenBank	WP_017713323
MMETSP = Marine Microbial Eukaryotic Transcriptome Sequencing Project; http://marinemicroeukaryotes.org

## Sheet: Table S9
Table S9: SecA
76 sequences
598 amino acid positions
Paralog		Organism	Source (Database)	Accession number/Contig
green lineage SECA1	Euglenophyta	Euglena longa	this study	Contig38348+Contig44213+Contig15849+Contig40203+Contig16082+reads
		Euglena gracilis	GenBank	GDJR01053281
		Eutreptiella gymnastica NIES-381	MMETSP	CAMNT_0000727785
		Eutreptiella gymnastica-like CCMP1594	MMETSP	CAMNT_0046513559
	Chloroplastida	Pyramimonas amylifera	MMETSP	CAMNT_0041918697
		Pyramimonas obovata	MMETSP	CAMNT_0006876353
		Pyramimonas parkeae	MMETSP	CAMNT_0035446603
		Pyramimonas sp. CCMP2087	MMETSP	CAMNT_0043868413
		Arabidopsis thaliana	GenBank	NP_192089
		Brassica oleracea	GenBank	XP_013628895
		Gossypium hirsutum 1	GenBank	XP_016735650
		Gossypium hirsutum 2	GenBank	XP_016708598
		Chlamydomonas reinhardtii 1	GenBank	XP_001696953
		Chlamydomonas reinhardtii 2	GenBank	XP_001696954
		Coccomyxa subellipsoidea	GenBank	XP_005651027
		Micromonas commoda	GenBank	XP_002504962
		Ostreococcus tauri	GenBank	XP_022838799
green lineage SECA2		Pyramimonas obovata	MMETSP	CAMNT_0006903389
		Arabidopsis thaliana	GenBank	NP_173584
		Brassica oleracea	GenBank	XP_013604223
		Gossypium hirsutum 1	GenBank	XP_016739621
		Gossypium hirsutum 2	GenBank	XP_016739623
		Coccomyxa subellipsoidea	GenBank	XP_005650831
		Micromonas commoda	GenBank	XP_002508163
		Ostreococcus tauri	GenBank	XP_022838278
red lineage, plastid encoded	Rhodophyta	Cyanidioschyzon merolae	GenBank	NP_848994
		Galdieria sulphuraria	GenBank	YP_009051178
		Chondrus crispus	GenBank	YP_007627480
		Sheathia arcuata	GenBank	YP_009390173
		Porphyra purpurea	GenBank	NP_053991
		Cyanidium caldarium	GenBank	NP_045083
		Corynoplastis japonica	GenBank	ARO90924
	Cryptophyta	Guillardia theta	GenBank	NP_050692
		Rhodomonas salina	GenBank	YP_001293505
		Chroomonas placoidea	GenBank	YP_009420394
		Emiliania huxleyi	GenBank	YP_277390
		Phaeocystis globosa	GenBank	YP_008145419
		Phaeocystis antarctica	GenBank	YP_005088646
		Pavlova lutheri	GenBank	YP_007476292
		Chrysochromulina sp. CCMP291	GenBank	AHY04390
	Ochrophyta	Trieres chinensis	GenBank	NP_043629
		Thalassiosira pseudonana	GenBank	YP_874570
		Phaeodactylum tricornutum	GenBank	YP_874440
		Nannochloropsis gaditana	GenBank	YP_007317098
		Ectocarpus siliculosus	GenBank	YP_003289232
red lineage, nucleus-encoded	Rhodophyta	Cyanidioschyzon merolae	GenBank	XP_005538278
		Galdieria sulphuraria	GenBank	XP_005703640
		Chondrus crispus	GenBank	XP_005717086
	Cryptophyta	Guillardia theta	GenBank	XP_005819318
	Haptophyta	Emiliania huxleyi	GenBank	XP_005790788
		Emiliania huxleyi	GenBank	XP_005788465
		Chrysochromulina sp. CCMP291 1	GenBank	KOO32253
		Chrysochromulina sp. CCMP291 2	GenBank	KOO32252
	Ochrophyta	Thalassiosira pseudonana	GenBank	XP_002289797
		Phaeodactylum tricornutum	GenBank	XP_002177119
		Nannochloropsis gaditana	GenBank	EWM25469
		Ectocarpus siliculosus	GenBank	CBN74990
		Aureococcus anophagefferens	GenBank	XP_009039200
		Aureococcus anophagefferens	GenBank	XP_009037967
outgroup	Cyanobacteria	Fischerella thermalis	GenBank	WP_102221227
		Nostoc piscinale	GenBank	WP_062292863
		Thermosynechococcus elongatus	GenBank	WP_011057688
		Synechococcus sp. PCC 6312	GenBank	WP_015125222
		Anabaena variabilis	GenBank	YP_322639
		Nostoc sp. PCC 7120	GenBank	NP_488891
		Prochlorococcus marinus	GenBank	YP_001012142
		Synechococcus elongatus	GenBank	YP_171933
		Synechocystis sp. PCC 6803	GenBank	NP_442277
	Bacteria	Bacillus subtilis	GenBank	NP_391410
		Clostridioides difficile	GenBank	YP_001086612
		Escherichia coli	GenBank	NP_414640
		Pseudomonas aeruginosa	GenBank	NP_253093
		Listeria monocytogenes	GenBank	NP_466033
		Thermacetogenium phaeum	GenBank	WP_015049798
		Geobacter pelophilus	GenBank	WP_085812155
		Desulfocucumis palustris	GenBank	WP_104373616
MMETSP = Marine Microbial Eukaryotic Transcriptome Sequencing Project; http://marinemicroeukaryotes.org

[truncated: 3 more sheets: Table S10, Table S11, Table S12]
